# Supplementary material for: Nature-inspired hierarchical building materials with low CO2 emission and superior performance
Source: Nat Commun. 2025 Mar 28;16:3018. doi: 10.1038/s41467-025-58339-8 (PMC11950366; doi:10.1038/s41467-025-58339-8)
Supplement: Supplementary file 3 — Source Data [file 41467_2025_58339_MOESM3_ESM.xls]

## Sheet: Fig. 2 (a)
4.1	0.10197
5.3	0.15357
5.4	0.09588
5.5	0.13244
5.6	2.07321
5.7	1.58812
5.8	0.08897
5.9	1.18022
6	1.93183
6.1	0.04469
6.2	0.55659
6.3	3.21606
6.4	1.27895
6.5	0.10279
6.6	0.8292
6.7	0.33274
6.8	0.05932
6.9	2.45917
7	1.10425
7.1	5.47168
7.2	0.24823
7.3	0.87714
7.4	0.51881
7.5	1.53815
7.6	0.8938
7.7	4.86187
7.8	2.01471
7.9	0.37661
8	0.7967
8.1	0.23483
8.2	1.28179
8.3	0.65491
8.4	0.85845
8.5	0.25555
8.6	2.99911
8.7	2.2601
8.8	0.30755
8.9	0.46803
9	1.68238
9.1	0.67238
9.2	2.94345
9.3	0.96084
9.4	0.72317
9.5	0.18485
9.6	1.33908
9.7	0.17957
9.8	0.70529
9.9	1.43414
10	0.67076
10.1	0.39571
10.2	0.7382
10.3	1.59015
10.4	0.82067
10.5	0.37743
10.6	0.74795
10.7	0.16576
10.8	1.85992
10.9	0.62119
11	0.54847
11.1	0.77029
11.2	0.2722
11.3	0.73942
11.4	1.29764
11.5	0.23604
11.6	0.22751
11.7	0.14016
11.8	0.95352
11.9	0.52612
12	0.57081
12.1	0.33111
12.2	0.79589
12.3	1.04818
12.4	0.40709
12.5	0.19623
12.6	0.63582
12.7	0.51556
12.8	0.35264
12.9	0.67848
13	0.21654
13.1	0.36971
13.2	0.65816
13.3	0.29008
13.4	0.17673
13.5	0.37336
13.6	0.61225
13.7	0.36199
13.8	0.30389
13.9	0.72723
14	0.36971
14.1	0.20192
14.2	0.28723
14.3	0.20964
14.4	0.63257
14.5	0.31039
14.6	0.1946
14.7	0.36036
14.8	0.35549
14.9	0.13001
15	0.16698
15.1	0.36118
15.2	0.25189
15.3	0.27586
15.4	0.34818
15.5	0.16576
15.6	0.39937
15.7	0.09588
15.8	0.34858
15.9	0.32867
16	0.37052
16.1	0.11985
16.2	0.20273
16.3	0.3047
16.4	0.14545
16.5	0.12107
16.6	0.28927
16.7	0.18323
16.8	0.11904
16.9	0.34168
17	0.14504
17.1	0.16617
17.2	0.28723
17.3	0.23442
17.4	0.23686
17.5	0.16738
17.6	0.31242
17.7	0.09751
17.8	0.19664
17.9	0.13285
18	0.16048
18.1	0.12757
18.2	0.29292
18.3	0.0841
18.4	0.15032
18.5	0.20476
18.6	0.12188
18.7	0.05119
18.8	0.33883
18.9	0.09222
19	0.06013
19.1	0.17348
19.2	0.19339
19.3	0.08572
19.4	0.24214
19.5	0.06907
19.6	0.12432
19.7	0.11213
19.8	0.12757
19.9	0.16251
20	0.0971
20.1	0.04794
20.2	0.08044
20.3	0.15235
20.4	0.10969
20.5	0.10197
20.6	0.14179
20.7	0.08735
20.8	0.16698
20.9	0.11091
21	0.08897
21.1	0.10035
21.2	0.0585
21.3	0.12066
21.4	0.09669
21.5	0.07638
21.6	0.12351
21.7	0.04835
21.8	0.08979
21.9	0.11173
22	0.05932
22.1	0.14423
22.2	0.05728
22.3	0.052
22.4	0.11335
22.5	0.05972
22.6	0.10807
22.7	0.03656
22.8	0.09507
22.9	0.09954
23	0.06257
23.1	0.10726
23.2	0.039
23.3	0.03006
23.4	0.11823
23.5	0.05119
23.6	0.08004
23.7	0.04063
23.8	0.07191
23.9	0.0516
24	0.05932
24.1	0.07679
24.2	0.0321
24.3	0.09466
24.4	0.06338
24.5	0.04753
24.6	0.05403
24.7	0.0585
24.8	0.05891
24.9	0.03088
25	0.08775
25.1	0.02885
25.2	0.05972
25.3	0.05444
25.4	0.0711
25.5	0.03494
25.6	0.04469
25.7	0.0711
25.8	0.06704
25.9	0.04916
26	0.04753
26.1	0.04632
26.2	0.05444
26.3	0.05444
26.4	0.03494
26.5	0.05403
26.6	0.04672
26.7	0.04225
26.8	0.02641
26.9	0.03453
27	0.04347
27.1	0.04753
27.2	0.02722
27.3	0.03088
27.4	0.04794
27.5	0.0386
27.6	0.04875
27.7	0.02885
27.8	0.04672
27.9	0.03128
28	0.03656
28.1	0.03331
28.2	0.04022
28.3	0.02844
28.4	0.04632
28.5	0.01747
28.6	0.04063
28.7	0.02316
28.8	0.02722
28.9	0.04347
29	0.03697
29.1	0.03169
29.2	0.03088
29.3	0.02072
29.4	0.04916
29.5	0.02966
29.6	0.03006
29.7	0.02397
29.8	0.03047
29.9	0.02235
30	0.01788
30.1	0.03291
30.2	0.0256
30.3	0.02519
30.4	0.0325
30.5	0.02438
30.6	0.02478
30.7	0.01706
30.8	0.0195
30.9	0.01869
31	0.03575
31.1	0.02275
31.2	0.01909
31.3	0.01544
31.4	0.03413
31.5	0.02235
31.6	0.0195
31.7	0.02681
31.8	0.01625
31.9	0.02397
32	0.01991
32.1	0.02763
32.2	0.02031
32.3	0.02031
32.4	0.02397
32.5	0.01666
32.6	0.02925
32.7	0.00975
32.8	0.02763
32.9	0.01666
33	0.01991
33.1	0.01747
33.2	0.01991
33.3	0.01178
33.4	0.02356
33.5	0.01706
33.6	0.01909
33.7	0.01503
33.8	0.02113
33.9	0.01381
34	0.02031
34.1	0.01341
34.2	0.01016
34.3	0.01463
34.4	0.03047
34.5	0.00731
34.6	0.01909
34.7	0.01381
34.8	0.01584
34.9	0.01097
35	0.02275
35.1	0.00975
35.2	0.01909
35.3	0.013
35.4	0.01463
35.5	0.00488
35.6	0.02031
35.7	0.01259
35.8	0.01138
35.9	0.00853
36	0.02397
36.1	0.00731
36.2	0.00934
36.3	0.01219
36.4	0.013
36.5	0.01381
36.6	0.01625
36.7	0.01016
36.8	0.01381
36.9	0.00813
37	0.01666
37.1	0.00853
37.2	0.01544
37.3	0.013
37.4	0.00772
37.5	0.00934
37.6	0.01138
37.7	0.00853
37.8	0.01178
37.9	0.00894
38	0.01097
38.1	0.00691
38.2	0.00934
38.3	0.00934
38.4	0.01219
38.5	0.00609
38.6	0.01056
38.7	0.00975
38.8	0.00894
38.9	0.00772
39	0.01381
39.1	0.00691
39.2	0.01178
39.3	0.00853
39.4	0.0065
39.5	0.00569
39.6	0.01706
39.7	0.00569
39.8	0.00772
39.9	0.00569
40	0.00934
40.1	0.0065
40.2	0.00934
40.3	0.0065
40.4	0.00772
40.5	0.00609
40.6	0.00934
40.7	0.0065
40.8	0.00691
40.9	0.00934
41	0.01016
41.1	0.00853
41.2	0.0065
41.3	0.00731
41.4	0.00731
41.5	0.00488
41.6	0.00731
41.7	0.00488
41.8	0.01178
41.9	0.00366
42	0.00894
42.1	0.00609
42.2	0.00813
42.3	0.00203
42.4	0.00731
42.5	0.00366
42.6	0.00691
42.7	0.00447
42.8	0.00569
42.9	0.00813
43	0.00772
43.1	0.00488
43.2	0.00691
43.3	0.00528
43.4	0.0065
43.5	0.00569
43.6	0.00528
43.7	0.00731
43.8	0.00772
43.9	0.00528
44	0.00569
44.1	0.00488
44.2	0.00609
44.3	0.00366
44.4	0.0065
44.5	0.00284
44.6	0.00894
44.7	0.00569
44.8	0.00691
44.9	0.00447
45	0.00447
45.1	0.00284
45.2	0.00772
45.3	0.00406
45.4	0.00284
45.5	0.00447
45.6	0.00447
45.7	0.00325
45.8	0.0065
45.9	0.00325
46	0.00284
46.1	0.00813
46.2	0.00203
46.3	0.00406
46.4	0.00488
46.5	0.00366
46.6	0.00366
46.7	0.00569
46.8	0.00488
46.9	0.00366
47	0.00447
47.1	0.00609
47.2	0.00569
47.3	0.00325
47.4	0.00325
47.5	0.00366
47.6	0.00325
47.7	4.06273E-4
47.8	0.00853
47.9	0.00122
48	0.00284
48.1	0.00244
48.2	0.00366
48.3	0.00284
48.4	0.00244
48.5	8.12546E-4
48.6	0.00569
48.7	0.00122
48.8	0.00609
48.9	0.00325
49	0.00609
49.1	0.00447
49.2	0.00366
49.3	0.00366
49.4	0.00366
49.5	0.00325
49.6	0.00406
49.7	0.00122
49.8	0.00284
49.9	0.00244
50	0.00488
50.1	0.00406
50.2	0.00406
50.3	0.00284
50.4	0.00406
50.6	0.00244
50.7	0.00284
50.8	0.00163
50.9	0.00244
51	0.00244
51.1	0.00244
51.2	0.00406
51.3	0.00163
51.4	0.00244
51.5	0.00163
51.6	0.00203
51.7	0.00203
51.8	0.00325
51.9	8.12546E-4
52	0.00488
52.1	0.00366
52.2	0.00163
52.3	0.00203
52.4	0.00325
52.5	0.00284
52.6	0.00284
52.7	0.00244
52.8	0.00488
52.9	4.06273E-4
53	0.00325
53.1	0.00163
53.2	0.00447
53.3	0.00203
53.4	0.00488
53.5	0.00122
53.6	0.00325
53.7	0.00163
53.8	0.00488
53.9	0.00122
54	0.00366
54.1	0.00163
54.2	0.00406
54.3	0.00163
54.4	0.00203
54.5	4.06273E-4
54.6	0.00366
54.7	0.00203
54.9	0.00284
55	0.00163
55.1	0.00284
55.2	0.00163
55.3	0.00122
55.4	0.00366
55.5	8.12546E-4
55.6	0.00203
55.7	4.06273E-4
55.8	0.00244
55.9	0.00284
56	0.00284
56.1	0.00163
56.2	0.00163
56.3	0.00366
56.4	0.00284
56.5	0.00244
56.6	4.06273E-4
56.7	0.00244
56.8	0.00122
56.9	8.12546E-4
57	0.00244
57.1	8.12546E-4
57.2	0.00488
57.3	0.00163
57.4	0.00163
57.5	4.06273E-4
57.6	0.00122
57.7	0.00163
57.8	0.00122
57.9	0.00163
58	0.00163
58.1	0.00163
58.2	8.12546E-4
58.3	0.00122
58.4	0.00122
58.5	4.06273E-4
58.6	4.06273E-4
58.7	4.06273E-4
58.8	0.00163
58.9	0.00122
59	0.00122
59.1	8.12546E-4
59.2	0.00122
59.3	0.00122
59.4	0.00163
59.6	0.00163
59.7	0.00163
59.8	8.12546E-4
59.9	0.00163
60	0.00203
60.1	0.00163
60.2	0.00163
60.3	4.06273E-4
60.4	8.12546E-4
60.5	0.00244
60.6	0.00163
60.7	0.00284
60.8	0.00122
60.9	0.00163
61	8.12546E-4
61.1	8.12546E-4
61.2	0.00122
61.3	8.12546E-4
61.4	0.00163
61.5	0.00284
61.6	0.00122
61.7	0.00122
61.8	0.00406
61.9	0.00122
62	8.12546E-4
62.1	8.12546E-4
62.2	8.12546E-4
62.3	0.00163
62.4	0.00122
62.5	0.00244
62.6	0.00122
62.7	4.06273E-4
62.8	8.12546E-4
62.9	8.12546E-4
63	0.00163
63.1	0.00122
63.2	0.00244
63.3	8.12546E-4
63.4	0.00163
63.5	0.00122
63.6	8.12546E-4
63.7	4.06273E-4
63.8	0.00244
63.9	0.00163
64	0.00163
64.1	8.12546E-4
64.2	0.00203
64.3	0.00163
64.4	0.00203
64.5	0.00122
64.6	8.12546E-4
64.8	0.00122
64.9	8.12546E-4
65.1	4.06273E-4
65.2	0.00122
65.3	8.12546E-4
65.4	0.00122
65.5	0.00122
65.6	4.06273E-4
65.7	0.00122
65.8	0.00163
65.9	0.00122
66	8.12546E-4
66.1	8.12546E-4
66.2	0.00122
66.3	8.12546E-4
66.4	4.06273E-4
66.5	8.12546E-4
66.6	8.12546E-4
66.7	4.06273E-4
66.8	4.06273E-4
66.9	4.06273E-4
67	8.12546E-4
67.1	8.12546E-4
67.2	8.12546E-4
67.3	4.06273E-4
67.4	8.12546E-4
67.5	4.06273E-4
67.6	4.06273E-4
67.7	4.06273E-4
67.8	4.06273E-4
67.9	8.12546E-4
68	0.00163
68.1	8.12546E-4
68.2	8.12546E-4
68.4	8.12546E-4
68.5	8.12546E-4
68.6	8.12546E-4
68.7	4.06273E-4
68.8	4.06273E-4
68.9	8.12546E-4
69	4.06273E-4
69.1	4.06273E-4
69.2	4.06273E-4
69.3	8.12546E-4
69.4	4.06273E-4
69.5	4.06273E-4
69.6	0.00122
69.7	8.12546E-4
69.8	0.00122
69.9	0.00122
70	0.00244
70.1	8.12546E-4
70.2	4.06273E-4
70.3	8.12546E-4
70.4	0.00203
70.6	4.06273E-4
70.9	8.12546E-4
71.1	0.00122
71.2	0.00122
71.3	0.00122
71.5	4.06273E-4
71.6	8.12546E-4
71.7	4.06273E-4
71.8	0.00122
71.9	8.12546E-4
72	4.06273E-4
72.1	8.12546E-4
72.2	8.12546E-4
72.3	8.12546E-4
72.4	4.06273E-4
72.6	8.12546E-4
73	4.06273E-4
73.1	0.00122
73.2	8.12546E-4
73.4	8.12546E-4
73.6	4.06273E-4
73.7	8.12546E-4
73.8	4.06273E-4
73.9	4.06273E-4
74.2	4.06273E-4
74.3	8.12546E-4
74.4	4.06273E-4
74.5	8.12546E-4
74.6	0.00122
74.7	4.06273E-4
74.8	4.06273E-4
74.9	0.00122
75	4.06273E-4
75.1	8.12546E-4
75.2	0.00163
75.3	4.06273E-4
75.6	4.06273E-4
75.7	4.06273E-4
75.8	8.12546E-4
75.9	8.12546E-4
76.1	8.12546E-4
76.2	0.00203
76.4	0.00203
76.5	4.06273E-4
76.6	8.12546E-4
76.7	4.06273E-4
77	8.12546E-4
77.4	4.06273E-4
77.7	4.06273E-4
77.9	4.06273E-4
78.1	4.06273E-4
78.2	8.12546E-4
78.5	4.06273E-4
78.6	4.06273E-4
78.7	8.12546E-4
78.9	4.06273E-4
79	4.06273E-4
79.2	8.12546E-4
79.4	8.12546E-4
79.5	4.06273E-4
79.7	4.06273E-4
80	4.06273E-4
80.2	4.06273E-4
80.6	4.06273E-4
80.7	4.06273E-4
80.8	8.12546E-4
80.9	4.06273E-4
81.1	0.00122
81.3	4.06273E-4
81.5	4.06273E-4
81.6	0.00122
81.7	4.06273E-4
81.8	4.06273E-4
82	8.12546E-4
82.1	4.06273E-4
82.6	4.06273E-4
82.7	4.06273E-4
82.9	8.12546E-4
83	4.06273E-4
83.1	8.12546E-4
83.2	4.06273E-4
83.3	8.12546E-4
83.4	4.06273E-4
83.5	8.12546E-4
83.7	4.06273E-4
83.9	4.06273E-4
84.2	8.12546E-4
84.4	8.12546E-4
84.5	4.06273E-4
84.9	8.12546E-4
85.1	8.12546E-4
85.3	0.00122
85.4	8.12546E-4
85.6	4.06273E-4
86.2	4.06273E-4
86.4	4.06273E-4
86.5	4.06273E-4
86.6	8.12546E-4
86.7	4.06273E-4
86.9	8.12546E-4
87	4.06273E-4
87.4	8.12546E-4
87.8	4.06273E-4
88.4	8.12546E-4
88.5	4.06273E-4
88.6	4.06273E-4
88.9	4.06273E-4
89.1	4.06273E-4
89.2	4.06273E-4
89.3	4.06273E-4
89.5	4.06273E-4
90.3	4.06273E-4
90.8	4.06273E-4
91.1	4.06273E-4
91.3	4.06273E-4
91.6	4.06273E-4
91.8	8.12546E-4
92	8.12546E-4
92.5	4.06273E-4
93.2	8.12546E-4
93.4	4.06273E-4
93.6	4.06273E-4
93.7	0.00122
93.8	4.06273E-4
93.9	4.06273E-4
94.4	8.12546E-4
94.7	4.06273E-4
95.5	4.06273E-4
95.6	4.06273E-4
96.1	8.12546E-4
96.3	4.06273E-4
97	4.06273E-4
97.3	4.06273E-4
97.9	4.06273E-4
98	8.12546E-4
98.1	8.12546E-4
98.6	4.06273E-4
99	4.06273E-4
99.1	4.06273E-4
99.4	4.06273E-4
99.7	8.12546E-4
100.3	4.06273E-4
100.6	8.12546E-4
100.8	8.12546E-4
100.9	4.06273E-4
101	4.06273E-4
101.4	4.06273E-4
101.8	4.06273E-4
101.9	4.06273E-4
102.3	4.06273E-4
102.4	4.06273E-4
102.9	8.12546E-4
104.1	4.06273E-4
105.5	8.12546E-4
105.8	4.06273E-4
106	4.06273E-4
106.2	4.06273E-4
106.3	4.06273E-4
106.7	4.06273E-4
106.9	4.06273E-4
107.7	4.06273E-4
108	4.06273E-4
108.2	8.12546E-4
108.9	4.06273E-4
109	4.06273E-4
109.4	4.06273E-4
111.1	4.06273E-4
111.4	4.06273E-4
111.5	4.06273E-4
111.6	4.06273E-4
112.1	4.06273E-4
113.2	4.06273E-4
113.4	4.06273E-4
114	4.06273E-4
114.4	8.12546E-4
114.6	4.06273E-4
114.7	4.06273E-4
115	4.06273E-4
115.2	4.06273E-4
115.3	4.06273E-4
117.2	8.12546E-4
117.3	4.06273E-4
118	4.06273E-4
119.3	4.06273E-4
119.7	4.06273E-4
121.4	4.06273E-4
122.9	4.06273E-4
123.9	4.06273E-4
124.8	4.06273E-4
125.1	4.06273E-4
125.9	4.06273E-4
126.7	4.06273E-4
127.6	4.06273E-4
127.7	4.06273E-4
128.3	4.06273E-4
128.6	4.06273E-4
128.7	4.06273E-4
129.6	4.06273E-4
129.8	8.12546E-4
131.8	4.06273E-4
133.2	8.12546E-4
133.6	4.06273E-4
134.1	4.06273E-4
134.9	4.06273E-4
135.4	4.06273E-4
137.7	4.06273E-4
138.2	4.06273E-4
141	4.06273E-4
141.4	4.06273E-4
142.4	4.06273E-4
143.1	4.06273E-4
148.7	8.12546E-4
150.5	4.06273E-4
153.9	4.06273E-4
157.9	4.06273E-4
158.8	4.06273E-4
160.2	4.06273E-4
164.5	4.06273E-4
170.9	4.06273E-4
172.1	4.06273E-4
172.7	4.06273E-4
174.1	4.06273E-4
175.1	4.06273E-4
179.9	4.06273E-4
186.1	4.06273E-4
188.8	4.06273E-4
198	4.06273E-4

## Sheet: Fig. 2 (b)
	LLST1		LLST2		LLST3		LLST4		Ref
360499	0.05661	357928	0.05962	357928	0.05335	359924	0.06317	359924	0.04472
296134	0.04953	294775	0.05367	294775	0.05301	294202	0.05269	294202	0.03238
253577	0.03954	253776	0.04332	253776	0.04439	253277	0.03941	253277	0.01917
222424	0.03777	222876	0.03413	222876	0.03149	221939	0.0313	221939	0.01721
198396	0.03819	198444	0.02607	198444	0.02353	198801	0.02416	198801	0.01554
179432	0.03661	178616	0.02169	178616	0.02055	178548	0.0197	178548	0.01375
143465	0.02642	143431	0.01882	143431	0.01643	143050	0.01427	143050	0.01072
119702	0.02076	119751	0.01575	119751	0.01263	119512	0.01106	119512	0.00836
100291	0.01758	100152	0.01313	100152	0.01092	99998	0.0092	99998	0.00735
89715.8	0.01626	89839	0.01221	89839	0.00987	89878.7	0.00826	89878.7	0.00686
72553.6	0.01438	72505.3	0.01193	72505.3	0.00759	72567.2	0.0075	72567.2	0.00634
60407.6	0.01323	60449	0.01118	60449	0.00681	60403.8	0.00579	60403.8	0.00537
51814	0.01293	51792	0.01019	51792	0.00638	51814.5	0.00525	51814.5	0.00491
45324.2	0.01212	45304.9	0.00966	45304.9	0.00595	45307.4	0.0051	45307.4	0.00452
42118.5	0.01173	42138.6	0.00953	42138.6	0.00572	42135.3	0.00479	42135.3	0.00472
38558.7	0.0115	38552.4	0.00918	38552.4	0.00529	38578.4	0.00464	38578.4	0.00495
36239	0.01154	36209.2	0.00891	36209.2	0.00493	36218.4	0.00469	36218.4	0.0052
30211.7	0.01119	30214.2	0.00921	30214.2	0.00464	30215.1	0.00471	30215.1	0.00435
27886.8	0.01112	27885.6	0.00934	27885.6	0.00482	27894.7	0.00441	27894.7	0.0039
25892.7	0.01119	25894.6	0.00919	25894.6	0.00472	25890.3	0.0043	25890.3	0.00356
24169.8	0.01137	24168.4	0.00882	24168.4	0.00447	24172.5	0.00424	24172.5	0.00329
21335.2	0.01132	21330.5	0.00849	21330.5	0.00411	21328	0.00391	21328	0.00323
19083.5	0.01066	19090.2	0.00841	19090.2	0.00385	19082.4	0.00369	19082.4	0.00335
17266.3	0.01053	17270.8	0.00835	17270.8	0.0038	17272.7	0.00396	17272.7	0.00334
15440.8	0.01099	15436.5	0.00818	15436.5	0.00363	15437.7	0.00425	15437.7	0.00314
13955.1	0.01126	13952	0.00813	13952	0.00355	13956.7	0.00419	13956.7	0.00298
12513	0.01118	12513.5	0.00838	12513.5	0.00379	12514.6	0.00406	12514.6	0.00292
11311.1	0.01103	11309.2	0.00832	11309.2	0.00409	11309.2	0.00404	11309.2	0.00354
10060.8	0.01126	10063	0.00769	10063	0.0043	10058	0.00413	10058	0.00514
9055.1	0.01161	9053.33	0.00763	9053.33	0.00429	9054.41	0.00419	9054.41	0.00534
8051.95	0.01132	8051.82	0.00818	8051.82	0.00386	8051.29	0.00432	8051.29	0.00401
7246.65	0.01071	7247.16	0.00821	7247.16	0.00374	7247.31	0.00458	7247.31	0.0035
6588.42	0.01043	6588.36	0.00811	6588.36	0.00424	6588.2	0.00486	6588.2	0.00355
6035.54	0.01056	6035.25	0.00794	6035.25	0.00449	6035.66	0.00517	6035.66	0.00353
5572.62	0.01083	5571.94	0.00824	5571.94	0.00471	5571.81	0.00532	5571.81	0.00367
5174.69	0.01057	5174.2	0.00789	5174.2	0.00511	5174.6	0.00484	5174.6	0.0038
4828.61	0.00963	4827.69	0.00703	4827.69	0.00469	4828.22	0.0041	4828.22	0.00358
4526.92	0.00849	4526.9	0.00626	4526.9	0.00413	4526.9	0.00344	4526.9	0.00322
4120.18	0.00725	4214.53	0.00537	4212.16	0.00333	4227.4	0.00293	4224.19	0.00278
3677.09	0.00758	3793.54	0.00501	3791.57	0.00217	3789.64	0.00303	3787.04	0.00279
3336.73	0.00813	3412.09	0.00592	3410.47	0.00228	3410.35	0.0038	3408.26	0.00381
2813.02	0.00818	2882.21	0.00669	2880.99	0.00243	2879.85	0.0051	2878.37	0.00431
2452.87	0.00781	2491.45	0.00635	2490.5	0.00268	2479.66	0.00546	2478.55	0.00418
2031.18	0.00738	2048.41	0.00643	2047.74	0.00256	2060.51	0.00573	2059.73	0.00455
1830.36	0.00752	1856.63	0.00673	1856.07	0.00256	1853.6	0.00526	1852.97	0.00353
1592.26	0.0077	1601.02	0.00712	1600.58	0.00258	1602.77	0.00537	1602.28	0.00265
1427.59	0.00791	1436.76	0.00736	1436.4	0.00261	1433.71	0.00637	1433.31	0.00415
1301.14	0.00791	1308.8	0.00746	1308.49	0.0027	1316.97	0.00681	1316.63	0.00538
1172.51	0.00777	1186.13	0.00715	1185.87	0.00258	1186.43	0.00698	1186.15	0.0062
1038.35	0.00795	1045.54	0.00606	1045.33	0.00155	1044.71	0.00723	1044.49	0.00676
933.5	0.00844	937.357	0.00763	937.184	0.00228	938.854	0.00763	938.684	0.00738
825.393	0.0089	830.364	0.01355	830.223	0.00782	829.792	0.00873	829.658	0.00921
741.141	0.00912	744.072	0.01584	743.957	0.00974	744.562	0.0098	744.457	0.01417
671.631	0.00942	675.451	0.01385	675.353	0.00734	674.664	0.00998	674.582	0.02426
603.673	0.0099	605.826	0.01103	605.744	0.00404	607.188	0.00989	607.138	0.04545
548.921	0.01054	551.3	0.01077	551.23	0.00378	550.708	0.00985	550.694	0.06794
483.065	0.01171	484.284	0.01006	484.228	0.00327	484.588	0.00991	484.62	0.07891
455.964	0.01219	457.117	0.01034	457.066	0.00318	457.588	0.01028	457.636	0.07346
431.309	0.01262	432.408	0.01129	432.362	0.0036	432.537	0.0108	432.592	0.06476
385.366	0.01339	386.105	0.0133	386.067	0.00479	386.236	0.01396	386.293	0.04564
348.196	0.01436	348.99	0.01323	348.958	0.00443	348.804	0.01871	348.857	0.03479
282.956	0.01742	283.577	0.01389	283.555	0.00548	283.421	0.03523	283.457	0.02394
226.368	0.02431	226.738	0.02236	226.723	0.00886	226.742	0.07168	226.761	0.01877
202.183	0.03029	202.651	0.02449	202.637	0.00854	202.612	0.09498	202.622	0.01734
190.535	0.0341	190.847	0.02687	190.834	0.00967	190.852	0.10045	190.857	0.01719
181.003	0.03738	181.298	0.02967	181.287	0.01148	181.307	0.09974	181.309	0.0172
150.906	0.06568	151.071	0.04397	151.062	0.02645	151.044	0.07526	151.041	0.01994
120.579	0.19057	120.749	0.04632	120.743	0.111	120.819	0.08827	120.815	0.02873
95.3461	1.31691	95.4107	0.59869	95.4079	0.26856	95.4142	0.16963	95.4117	0.14156
77.1095	1.76558	77.1527	1.19775	77.1388	0.443	77.1381	0.33314	77.1417	0.28659
69.0565	1.15355	69.0515	0.91421	69.0349	0.42267	69.0765	0.32762	69.0822	0.2671
62.5234	0.71977	62.4982	0.5817	62.4831	0.30257	62.5095	0.20512	62.5156	0.22485
55.7921	0.45681	55.7831	0.34691	55.7703	0.26677	55.7836	0.17877	55.7896	0.1816
50.3658	0.35245	50.3578	0.28687	50.347	0.22682	50.3607	0.16286	50.3661	0.15659
47.7259	0.31789	47.7024	0.26702	47.6927	0.21584	47.6918	0.1565	47.6968	0.14696
40.2891	0.26441	40.2681	0.23495	40.2609	0.182	40.2602	0.15229	40.264	0.13012
36.3156	0.24501	36.306	0.22104	36.3	0.173	36.2768	0.16441	36.2799	0.12277
32.4002	0.22869	32.3976	0.20799	32.3929	0.17564	32.405	0.15887	32.4075	0.11743
29.0401	0.22197	29.0255	0.2008	29.0216	0.17883	29.0425	0.17002	29.0444	0.11701
26.2988	0.21778	26.2988	0.19769	26.2956	0.17514	26.2912	0.16768	26.2927	0.11704
23.41	0.21493	23.4016	0.1994	23.399	0.16554	23.4349	0.1463	23.4361	0.11416
21.0973	0.21522	21.0937	0.20056	21.0917	0.15422	21.0962	0.12219	21.0971	0.10974
19.9553	0.2161	19.9344	0.20014	19.9325	0.14838	19.9415	0.11229	19.9424	0.10708
18.8952	0.21696	18.895	0.20099	18.8933	0.14427	18.8981	0.10547	18.8989	0.10456
17.1228	0.21832	17.1186	0.20657	17.1172	0.14125	17.102	0.09838	17.1026	0.09968
13.7284	0.21699	13.7293	0.21874	13.7284	0.14919	13.7322	0.09433	13.7326	0.08496
11.0488	0.20822	11.0471	0.21919	11.0465	0.16692	11.0489	0.09653	11.0492	0.06308
9.06032	0.19885	9.05778	0.21923	9.05735	0.18643	9.05691	0.11267	9.05708	0.05345
7.23759	0.18463	7.23716	0.2092	7.23689	0.19212	7.2371	0.12966	7.2372	0.05196
6.03039	0.16926	6.03013	0.19463	6.02995	0.18366	6.02996	0.13377	6.03002	0.05171
5.48198	0.16611	5.48159	0.19182	5.48144	0.18127	5.48154	0.13366	5.48159	0.0515

## Sheet: Fig. 2 (c)
LLST-1	76.6505	47.2653	19.9181	0.51821
LLST-2	71.8471	38.8312	12.8032	0.35467
LLST-3	52.5481	25.1502	6.71971	0.21188
LLST-4	35.1807	20.179	4.82682	0.68771
Ref.	24.9621	16.5871	4.2394	0.35182

## Sheet: Fig. 3 (a)
LLST-1	error bar	LLST-2	error bar	LLST-3	error bar	LLST-4	error bar	Ref.	error bar
16.5	0.678	14.193	1.057	13.49	0.941	9.7	1.028	7.333	0.56

## Sheet: Fig. 3 (b)
	LLST-1	error bar	LLST-2	error bar	LLST-3	error bar	LLST-4	error bar	Ref.	error bar
7d	301.987	4.461	220.757	6.752	189.163	4.651	110.917	7.128	123.087	8.117
28d	344.603	4.41	265.207	10.899	223.44	8.818	126.203	9.424	163.45	6.02

## Sheet: Fig. 3 (c)
800	150
800	12.5
800	25
800	50
1350	51.8518
1350	81.4815
1350	140.741
1400	71.4286
1400	142.857
1800	144.444
1800	238.889
1000	10
1000	39
1400	14.2857
1400	52.1429
1000	20
1500	120
1000	8
1200	12.5
1400	14.2857
600	13.3333
600	25
1000	40
1130	46.0177
1170	47.0085
1100	42.7273
1200	48.3333
1253	42.1389
1446	43.5685
1599	76.6729
773	19.793
1024	29.5898
1248	48.5577
600	100
600	66.6667
600	75
800	112.5
800	146.25
800	63.125
800	54.375
800	90.75
600	40.1667
600	59.6667
800	87.375
800	104.75
600	40
900	70
1200	117.5
1200	131.667
1200	141.667
1200	147.5

## Sheet: Fig. 3 (d)
	LLST-1		LLST-2		LLST-3		LLST-4
0.0024	-0.01882	1.5E-4	-0.00738	6E-4	6.12245E-4	8E-4	-0.00384
0.0138	-0.01805	0.0012	-0.00738	0.0087	0	0.0072	-0.00491
0.0332	0.00432	0.00465	-0.00806	0.0256	0.00122	0.01927	0.00165
0.0564	0.06361	0.0098	-0.00316	0.048	0.00684	0.0346	0.02179
0.0824	0.15899	0.01585	0.00984	0.0733	0.01679	0.05147	0.04527
0.109	0.2703	0.0223	0.03125	0.0996	0.03362	0.0692	0.04634
0.1364	0.3816	0.0291	0.05971	0.1271	0.05168	0.08733	0.04527
0.1639	0.49095	0.0359	0.09062	0.1542	0.06602	0.10587	0.0458
0.1914	0.59864	0.04285	0.12361	0.182	0.07352	0.12413	0.04634
0.2192	0.69763	0.0498	0.15488	0.2098	0.07974	0.14267	0.04741
0.2472	0.79586	0.05675	0.18542	0.2373	0.08658	0.1612	0.04906
0.2747	0.89343	0.0637	0.21528	0.2654	0.09469	0.17973	0.04853
0.3025	0.98515	0.07065	0.24441	0.2928	0.09781	0.19807	0.04906
0.3303	1.07462	0.07755	0.27321	0.3206	0.09842	0.21653	0.04906
0.3581	1.16272	0.0845	0.29922	0.3487	0.09842	0.23507	0.04906
0.3858	1.24929	0.09145	0.32379	0.3765	0.09969	0.2538	0.0496
0.4136	1.33592	0.09825	0.34733	0.4039	0.09969	0.27233	0.0496
0.4414	1.42036	0.105	0.36981	0.4317	0.09842	0.29087	0.05344
0.4692	1.5026	0.112	0.39089	0.4595	0.10092	0.30933	0.05835
0.4969	1.58627	0.119	0.41196	0.4873	0.10031	0.32787	0.05942
0.5247	1.67148	0.126	0.43197	0.5154	0.10031	0.3464	0.06161
0.5525	1.75444	0.133	0.44954	0.5431	0.10158	0.36493	0.06433
0.5803	1.8374	0.14	0.46918	0.5709	0.10092	0.3834	0.06759
0.6081	1.92107	0.147	0.48747	0.5987	0.10031	0.40193	0.06978
0.6358	2.00923	0.154	0.50292	0.6265	0.10219	0.42047	0.07143
0.6636	2.09964	0.161	0.52011	0.654	0.10469	0.439	0.0725
0.6914	2.19	0.168	0.53627	0.682	0.10592	0.45753	0.0758
0.7192	2.28621	0.175	0.55208	0.7098	0.10592	0.476	0.07906
0.7473	2.38243	0.182	0.56787	0.7376	0.10653	0.49453	0.0796
0.7747	2.48154	0.189	0.58475	0.7654	0.10714	0.51307	0.08286
0.8025	2.58136	0.196	0.59949	0.7932	0.10842	0.5314	0.08397
0.8306	2.68047	0.203	0.61566	0.8206	0.10903	0.54993	0.08558
0.8581	2.78178	0.21	0.63074	0.8487	0.10781	0.5686	0.08835
0.8858	2.88604	0.216	0.64691	0.8765	0.10964	0.58713	0.09107
0.9136	2.99024	0.223	0.66342	0.9043	0.10842	0.60567	0.09214
0.9414	3.09154	0.23	0.67992	0.9317	0.10781	0.6242	0.09214
0.9692	3.19284	0.237	0.69535	0.9598	0.10842	0.64267	0.09433
0.9973	3.29781	0.244	0.71186	0.9876	0.10903	0.6612	0.09813
1.025	3.40639	0.251	0.72769	1.0154	0.10903	0.67973	0.10906
1.0525	3.51278	0.258	0.74382	1.0432	0.10903	0.69807	0.1254
1.0803	3.61775	0.265	0.75928	1.0709	0.11153	0.7166	0.14558
1.1081	3.71834	0.272	0.7744	1.0987	0.11276	0.73527	0.18103
1.1359	3.82325	0.279	0.79019	1.1265	0.11214	0.7538	0.22955
1.1636	3.87651	0.286	0.80636	1.1543	0.11276	0.77233	0.28625
1.1914	3.93698	0.293	0.82249	1.1817	0.11464	0.79087	0.34897
1.2195	4.03976	0.3	0.83829	1.2098	0.11714	0.8094	0.41549
1.2473	4.14538	0.307	0.8548	1.2376	0.11653	0.82787	0.48692
1.275	4.25763	0.314	0.8713	1.2654	0.11587	0.8464	0.56326
1.3025	4.37278	0.321	0.88852	1.2932	0.11903	0.86493	0.64174
1.3303	4.4887	0.328	0.90504	1.3209	0.12398	0.88347	0.72518
1.3581	4.60822	0.335	0.92155	1.3487	0.13459	0.90193	0.81513
1.3859	4.71533	0.341	0.93806	1.3765	0.14704	0.92047	0.90839
1.4136	4.82615	0.348	0.95453	1.4043	0.16638	0.939	1.00491
1.4414	4.9413	0.355	0.97142	1.4321	0.18816	0.95753	1.10848
1.4692	5.05864	0.362	0.98792	1.4598	0.21934	0.97607	1.21754
1.497	5.17598	0.369	1.00512	1.4876	0.25612	0.99453	1.32987
1.5251	5.29254	0.376	1.02129	1.5154	0.29847	1.01307	1.44656
1.5528	5.40846	0.383	1.03814	1.5432	0.34398	1.0316	1.56487
1.5806	5.5287	0.39	1.05465	1.571	0.39133	1.05013	1.68482
1.6084	5.64533	0.397	1.07044	1.5987	0.4449	1.06867	1.80746
1.6362	5.76485	0.404	1.0859	1.6265	0.50286	1.08713	1.93375
1.6636	5.88438	0.411	1.1024	1.6543	0.5652	1.10567	2.06446
1.6914	6.00024	0.418	1.11821	1.6818	0.62939	1.1242	2.19732
1.7195	6.1132	0.425	1.13471	1.7098	0.70041	1.14273	2.33134
1.7473	6.23272	0.432	1.15193	1.7376	0.77582	1.16127	2.4675
1.7751	6.35225	0.439	1.16984	1.7654	0.85434	1.17973	2.60313
1.8025	6.47473	0.446	1.18635	1.7932	0.93658	1.19827	2.74643
1.8303	6.59349	0.453	1.2032	1.821	1.02194	1.2168	2.89201
1.8581	6.71521	0.46	1.22039	1.8487	1.1123	1.23533	3.03826
1.8862	6.84278	0.466	1.2369	1.8765	1.20827	1.2538	3.18563
1.9137	6.97686	0.473	1.25447	1.9043	1.30612	1.27233	3.33741
1.9414	7.11024	0.48	1.26993	1.9321	1.40643	1.29087	3.49634
1.9692	7.23775	0.487	1.2861	1.9599	1.50923	1.3094	3.65964
1.9973	7.36822	0.494	1.30329	1.9876	1.61643	1.32793	3.82513
2.0251	7.5016	0.501	1.32084	2.0154	1.72985	1.3464	3.9967
2.0529	7.63207	0.508	1.3377	2.0432	1.84388	1.36493	4.17759
2.0806	7.76254	0.515	1.35597	2.071	1.96291	1.38347	4.36125
2.1081	7.89225	0.522	1.37494	2.0987	2.08005	1.402	4.54603
2.1359	8.02414	0.529	1.3925	2.1265	2.2051	1.42053	4.73188
2.1637	8.1568	0.536	1.40902	2.1543	2.33939	1.439	4.92045
2.1914	8.28361	0.543	1.42409	2.1821	2.47617	1.45753	5.10906
2.2195	8.4068	0.55	1.44131	2.2099	2.61235	1.47607	5.30205
2.247	8.53361	0.557	1.46028	2.2376	2.75296	1.4946	5.49674
2.2751	8.6626	0.564	1.47713	2.2654	2.89791	1.51307	5.69304
2.3029	8.79379	0.571	1.49541	2.2932	3.04913	1.5316	5.88933
2.3306	8.91911	0.578	1.514	2.321	3.20541	1.55013	6.08397
2.3584	9.03426	0.585	1.53194	2.3488	3.35852	1.56867	6.28192
2.3862	9.15675	0.592	1.54946	2.3765	3.51679	1.5872	6.48375
2.414	9.28426	0.598	1.56703	2.4043	3.67388	1.60567	6.68772
2.4418	9.40746	0.605	1.58565	2.4321	3.83413	1.6242	6.88844
2.4695	9.5313	0.612	1.60427	2.4599	4.00005	1.64273	7.08638
2.4973	9.66036	0.619	1.62289	2.4876	4.16219	1.66127	7.29094
2.5251	9.80024	0.626	1.64254	2.5154	4.32367	1.6798	7.50098
2.5529	9.93799	0.633	1.66044	2.5432	4.48709	1.69827	7.71049
2.5806	10.0685	0.64	1.67838	2.571	4.6574	1.7168	7.92272
2.6084	10.1814	0.647	1.69697	2.5988	4.82765	1.73533	8.14156
2.6362	10.3053	0.654	1.71452	2.6265	4.99546	1.75387	8.36647
2.664	10.435	0.661	1.73243	2.6543	5.16071	1.77233	8.59353
2.6918	10.5633	0.668	1.75105	2.6821	5.32352	1.79087	8.81955
2.7195	10.6901	0.675	1.76896	2.7099	5.49378	1.8094	9.04607
2.7473	10.814	0.682	1.78724	2.7377	5.66663	1.82793	9.26987
2.7751	10.9415	0.689	1.8048	2.7654	5.83505	1.84647	9.49478
2.8029	11.0662	0.696	1.82377	2.7932	6.00786	1.86493	9.72076
2.8307	11.185	0.703	1.84132	2.821	6.18194	1.88347	9.94674
2.8584	11.3016	0.71	1.85886	2.8488	6.35597	1.902	10.1689
2.8862	11.4204	0.717	1.87853	2.8765	6.53194	1.92053	10.3899
2.914	11.5399	0.723	1.89787	2.9043	6.71546	1.93907	10.6093
2.9418	11.6587	0.73	1.91646	2.9321	6.89959	1.95753	10.8353
2.9695	11.7688	0.737	1.93579	2.9599	7.08245	1.97607	11.0608
2.997	11.8759	0.744	1.95441	2.9877	7.26281	1.9946	11.2812
3.0251	11.9903	0.751	1.97337	3.0154	7.44505	2.01313	11.4962
3.0529	12.1084	0.758	1.99301	3.0432	7.6323	2.0316	11.7173
3.0807	12.2257	0.765	2.01235	3.071	7.81643	2.05013	11.9444
3.1084	12.3431	0.772	2.0306	3.0988	7.99617	2.06867	12.1687
3.1362	12.4655	0.779	2.04887	3.1266	8.17464	2.0872	12.3909
3.164	12.5864	0.786	2.06856	3.1543	8.3575	2.10573	12.618
3.1918	12.706	0.793	2.0882	3.1821	8.54541	2.1242	12.8528
3.2196	12.8226	0.8	2.10822	3.2099	8.73077	2.14273	13.0892
3.2473	12.9356	0.807	2.12894	3.2377	8.90735	2.16127	13.3212
3.2751	13.0478	0.814	2.15001	3.2654	9.07765	2.1798	13.5483
3.3029	13.1586	0.821	2.17143	3.2932	9.25551	2.19833	13.7738
3.3307	13.265	0.828	2.1911	3.321	9.4352	2.2168	14.0009
3.3584	13.367	0.835	2.20938	3.3488	9.60929	2.23533	14.2252
3.3862	13.4676	0.842	2.22974	3.3766	9.5502	2.25387	14.449
3.414	13.5711	0.848	2.24976	3.4043	8.67985	2.2724	14.6646
3.4418	13.6753	0.855	2.26871	3.4321	8.50582	2.29087	14.8807
3.4696	13.7759	0.862	2.28873	3.4599	8.67612	2.3096	15.1022
3.4973	13.8728	0.869	2.30874	3.4877	8.87153	2.32793	15.3205
3.5251	13.9625	0.876	2.32981	3.5155	9.06321	2.34647	15.5328
3.5529	14.0535	0.883	2.34983	3.5432	9.24918	2.3652	15.7406
3.5807	14.1483	0.89	2.36985	3.571	9.42704	2.38347	15.9458
3.6085	14.2357	0.897	2.38952	3.5988	9.59546	2.402	16.1514
3.6362	14.2934	0.904	2.40849	3.6266	9.7551	2.42053	16.3487
3.664	14.3728	0.911	2.4285	3.6543	9.90526	2.43907	16.5399
3.6918	14.4734	0.918	2.44573	3.6821	10.0429	2.4578	16.741
3.7196	14.5812	0.925	2.45941	3.7099	10.1629	2.47607	16.9432
3.747	14.6861	0.932	2.46012	3.7377	10.254	2.4946	17.1476
3.7751	14.7853	0.939	2.43449	3.7658	10.3238	2.51313	17.3591
3.8029	14.8837	0.946	2.36951	3.7932	10.3961	2.53167	17.5674
3.8307	14.9777	0.953	2.2315	3.821	10.4778	2.55013	17.7723
3.8585	15.0666	0.96	2.00428	3.8488	10.5613	2.56867	17.9762
3.8862	15.1541	0.967	1.82762	3.8766	10.6449	2.5872	18.1783
3.914	15.2415	0.973	1.76651	3.9044	10.7034	2.60573	18.3795
3.9418	15.3253	0.98	1.75105	3.9321	10.7411	2.62447	18.5729
3.9696	15.4048	0.987	1.75456	3.9599	10.7857	2.64293	18.7245
3.9974	15.4857	0.994	1.76651	3.9877	10.8435	2.66127	18.7207
4.0251	15.5659	1.001	1.78268	4.0155	10.9132	2.6798	18.7833
4.0529	15.6504	1.008	1.80092	4.0436	11.0119	2.69833	18.7569
4.0807	15.7269	1.015	1.81989	4.071	11.1407	2.71687	18.7652
4.1085	15.794	1.022	1.84132	4.0988	11.284	2.73533	18.9036
4.1362	15.8676	1.029	1.86203	4.1266	11.4336	2.75407	18.0344
4.164	15.9449	1.036	1.88276	4.1544	11.5825	2.7724	16.0172
4.1918	16.0206	1.043	1.9056	4.1821	11.722	2.79113	15.4959
4.2196	16.0965	1.05	1.92773	4.2099	11.8514	2.8096	15.6235
4.2474	16.1693	1.057	1.95125	4.2377	11.9702	2.82793	15.8022
4.2751	16.2524	1.064	1.97511	4.2655	12.0795	2.84647	15.9771
4.3029	16.3428	1.071	1.999	4.2933	12.182	2.865	16.1272
4.3307	16.4317	1.078	2.02287	4.3213	12.2857	2.88353	16.2558
4.3585	16.5133	1.085	2.04642	4.3491	12.3818	2.902	16.4108
4.3863	16.5891	1.092	2.06961	4.3769	12.4893	2.92053	16.6086
4.414	16.6649	1.098	2.09241	4.4044	12.6118	2.93907	16.796
4.4418	16.7363	1.105	2.11455	4.4325	12.7457	2.9578	16.9789
4.4696	16.8085	1.112	2.13633	4.4599	12.887	2.97633	17.1559
4.4974	16.8785	1.119	2.15985	4.488	13.0178	2.9946	17.3207
4.5251	16.9492	1.126	2.18268	4.5158	13.1435	3.01313	17.474
4.5529	17.0162	1.133	2.20655	4.5436	13.2748	3.03187	17.6119
4.5807	17.0774	1.14	2.23007	4.5713	13.3269	3.0502	17.724
4.6085	17.1372	1.147	2.25397	4.5991	13.1278	3.06867	17.813
4.6363	17.2013	1.154	2.27644	4.6266	13.124	3.0872	17.8778
4.664	17.2661	1.161	2.30101	4.6544	13.2453	3.10593	17.8762
4.6918	17.3303	1.168	2.3242	4.6825	13.3942	3.12447	17.4949
4.7196	17.3886	1.175	2.34704	4.7099	13.5519	3.143	16.8701
4.7474	17.4418	1.182	2.36985	4.7377	13.7059	3.16147	16.5267
4.7752	17.5045	1.189	2.39446	4.7658	13.8542	3.1798	16.0717
4.8029	17.5672	1.196	2.41938	4.7936	13.9981	3.19853	15.772
4.8307	17.6255	1.203	2.44502	4.8214	14.1357	3.21747	14.7955
4.8585	17.6845	1.21	2.47135	4.8491	14.2652	3.2358	9.36223
4.8863	17.7574	1.217	2.49698	4.8766	14.389	3.25407	6.91263
4.914	17.8317	1.223	2.52228	4.9044	14.5171	3.2724	6.88844
4.9418	17.9017	1.23	2.54897	4.9325	14.6485	3.29093	6.97585
4.9696	17.9637	1.237	2.57284	4.9599	14.7742	3.30967	7.06165
4.9974	18.0249	1.244	2.59745	4.9877	14.8653	3.3282	7.1408
5.0252	18.0832	1.251	2.6213	5.0155	14.8025	3.34667	7.22714
5.0532	18.1415	1.258	2.64589	5.0436	14.6014	3.3652	7.31732
5.0807	18.1983	1.265	2.67012	5.0714	14.3959	3.38373	7.41576
5.1085	18.2508	1.272	2.69402	5.0991	14.1433	3.40207	7.48612
5.1363	18.2996	1.279	2.71788	5.1269	13.9296	3.42073	7.50317
5.1641	18.3427	1.286	2.74212	5.1547	13.6481	3.43927	7.53232
5.1918	18.393	1.293	2.76636	5.1825	13.5726	3.4578	7.5675
5.2196	18.4476	1.3	2.79131	5.21	13.6028	3.47633	7.57906
5.2474	18.4957	1.307	2.81411	5.238	13.6261	3.49487	7.59228
5.2752	18.5402	1.314	2.83801	5.2658	13.577	3.51333	7.60379
5.3033	18.5759	1.321	2.86153	5.2936	13.6179	3.53187	7.61536
5.3307	18.6167	1.328	2.88471	5.3214	13.6757	3.5504	7.65384
5.3585	18.6648	1.335	2.9079	5.3491	13.7455	3.56873	7.705
5.3863	18.7078	1.342	2.92859	5.3766	13.8391	3.58747	7.76875
5.4141	18.7493	1.348	2.94861	5.4044	13.9472	3.60593	7.84134
5.4418	18.7931	1.355	2.97074	5.4325	14.0641	3.62447	7.90786
5.4696	18.8507	1.362	2.99253	5.46	14.1822	3.643	7.97772
5.4974	18.9089	1.369	3.01431	5.488	14.306	3.66153	8.04424
5.5252	18.9665	1.376	3.03748	5.5158	14.4235	3.6798	8.09866
5.5533	19.0182	1.383	3.06064	5.5436	14.5247	3.69853	8.12893
5.5807	19.0671	1.39	3.08171	5.5714	14.6309	3.71707	8.10638
5.6085	19.1101	1.397	3.10349	5.5992	14.7453	3.7356	8.06955
5.6363	19.1516	1.404	3.12423	5.6269	14.8772	3.75413	8.06402
5.6641	19.1954	1.411	3.14563	5.6547	15.0105	3.7724	8.08879
5.6918	19.2361	1.418	3.16565	5.6825	15.1387	3.79113	8.12509
5.7196	19.2733	1.425	3.18532	5.7103	15.2512	3.80967	8.16906
5.7474	19.301	1.432	3.20534	5.738	15.309	3.8282	8.19821
5.7755	19.3331	1.439	3.22748	5.7655	15.3153	3.84673	8.03929
5.8033	19.3768	1.446	3.24926	5.7936	15.3278	3.8652	7.91116
5.831	19.4213	1.453	3.27102	5.8214	15.3838	3.88373	7.88973
5.8588	19.4534	1.46	3.29351	5.8492	15.4761	3.90227	7.84848
5.8863	19.4774	1.467	3.31492	5.8769	15.5842	3.9208	7.65879
5.9144	19.5015	1.473	3.33634	5.9047	15.6936	3.93927	7.37504
5.9419	19.543	1.48	3.35777	5.9325	15.8054	3.9578	7.22549
5.9699	19.5787	1.487	3.37848	5.9603	15.9104	3.97633	7.16063
5.9974	19.6115	1.494	3.39955	5.9881	16.004	3.99487	7.14576
6.0252	19.6436	1.501	3.42307	6.0158	16.0794	4.0134	7.15071
6.0533	19.6793	1.508	3.44837	6.0436	16.1316	4.03187	7.17161
6.0811	19.7281	1.515	3.47294	6.0714	16.2007	4.0504	7.20406
6.1088	19.7754	1.522	3.49717	6.0992	16.2956	4.06893	7.24366
6.1363	19.8177	1.529	3.51967	6.1269	16.3993	4.08747	7.29808
6.1644	19.8556	1.536	3.5432	6.1544	16.4998	4.106	7.36188
6.1922	19.8912	1.543	3.56637	6.1825	16.613	4.12447	7.43665
6.2199	19.9247	1.55	3.58851	6.2103	16.7411	4.143	7.51362
6.2474	19.9553	1.557	3.61063	6.2381	16.8341	4.16153	7.59281
6.2755	19.9873	1.564	3.63238	6.2658	16.8869	4.18007	7.67638
6.3033	20.0194	1.571	3.65312	6.2936	16.9617	4.19853	7.75446
6.3311	20.05	1.578	3.67452	6.3214	17.0415	4.21707	7.80723
6.3585	20.074	1.585	3.69631	6.3492	17.0773	4.2356	7.83804
6.3863	20.0922	1.592	3.71809	6.377	17.142	4.25413	7.8617
6.4144	20.1185	1.598	3.73918	6.4047	17.2363	4.27267	7.88531
6.4422	20.1498	1.605	3.76092	6.4325	17.3457	4.29113	7.92714
6.47	20.1782	1.612	3.782	6.4603	17.4889	4.30967	7.98817
6.4974	20.1978	1.619	3.80379	6.4881	17.6404	4.3282	8.05469
6.5255	20.2124	1.626	3.82624	6.5155	17.7818	4.34673	8.12563
6.5533	20.2401	1.633	3.84943	6.5436	17.8943	4.36527	8.18942
6.5811	20.2663	1.64	3.87332	6.5714	17.9395	4.38373	8.25263
6.6088	20.2874	1.647	3.89753	6.5992	17.9911	4.40227	8.31366
6.6363	20.3129	1.654	3.92036	6.627	18.0809	4.4208	8.36978
6.6644	20.3449	1.661	3.94283	6.6547	18.1745	4.43933	8.43353
6.6919	20.3835	1.668	3.9639	6.6825	18.2764	4.4578	8.50335
6.72	20.4206	1.675	3.98499	6.7103	18.365	4.47633	8.58696
6.7474	20.4585	1.682	4.00642	6.7381	18.4661	4.49487	8.65679
6.7752	20.4928	1.689	4.02606	6.7659	18.5648	4.5134	8.71451
6.8033	20.5255	1.696	4.04713	6.7936	18.5698	4.53193	8.79754
6.8311	20.5525	1.703	4.06787	6.8214	18.5328	4.5504	8.89652
6.8589	20.5765	1.71	4.08894	6.8492	18.517	4.56893	8.99661
6.8863	20.5976	1.717	4.10967	6.877	18.5359	4.58747	9.08621
6.9144	20.6173	1.724	4.13074	6.9047	18.605	4.606	9.17804
6.9422	20.6428	1.73	4.15181	6.9325	18.6942	4.62453	9.25446
6.97	20.6668	1.738	4.17217	6.9603	18.7954	4.643	9.07634
6.9977	20.685	1.744	4.19219	6.9881	18.8946	4.66153	8.83384
7.0255	20.7003	1.751	4.21257	7.0159	18.9756	4.68007	8.83656
7.0533	20.7141	1.758	4.23293	7.0436	19.0647	4.6986	8.87397
7.0811	20.7368	1.765	4.2533	7.0714	19.1784	4.71707	8.87509
7.1089	20.7586	1.772	4.27402	7.0992	19.2977	4.7356	8.80634
7.1363	20.7717	1.779	4.29475	7.127	19.4051	4.75413	8.5325
7.1644	20.7848	1.786	4.31544	7.1548	19.4999	4.77267	8.40603
7.1922	20.8073	1.793	4.33969	7.1825	19.5878	4.7912	8.40661
7.22	20.8321	1.8	4.36358	7.2103	19.6927	4.80967	8.45388
7.2475	20.8547	1.807	4.3864	7.2381	19.8082	4.8282	8.51054
7.2752	20.8795	1.814	4.40957	7.2659	19.925	4.84673	8.55563
7.3033	20.9101	1.821	4.4352	7.2936	20.0506	4.86527	8.57871
7.3308	20.9421	1.828	4.46086	7.3214	20.1894	4.8838	8.57982
7.3586	20.9676	1.835	4.4844	7.3492	20.3445	4.90227	8.5325
7.3863	20.9909	1.842	4.50932	7.377	20.4964	4.9208	8.4929
7.4141	21.0105	1.849	4.53355	7.4048	20.6321	4.93933	8.48411
7.4419	21.031	1.855	4.55745	7.4325	20.7577	4.95787	8.46652
7.4697	21.0521	1.863	4.58237	7.4603	20.8945	4.97633	8.49732
7.4975	21.063	1.869	4.60732	7.4881	21.0415	4.99487	8.53692
7.5252	21.0717	1.876	4.63189	7.5159	21.1796	5.0134	8.55232
7.553	21.0848	1.883	4.65647	7.5437	21.3096	5.03193	8.57098
7.5808	21.106	1.89	4.68175	7.5714	21.4446	5.05047	8.60509
7.6086	21.1234	1.897	4.70634	7.5992	21.589	5.06893	8.64634
7.6364	21.1322	1.904	4.73164	7.627	21.719	5.08747	8.69969
7.6641	21.1336	1.911	4.75621	7.6548	21.8352	5.106	8.76344
7.6919	21.1468	1.918	4.77973	7.6825	21.9218	5.12473	8.83549
7.7197	21.1664	1.925	4.80539	7.7103	21.9928	5.14307	8.9108
7.7475	21.178	1.932	4.83102	7.7381	22.0644	5.16153	8.98339
7.7752	21.186	1.939	4.85666	7.7659	22.1347	5.18007	9.03893
7.803	21.1992	1.946	4.883	7.7937	22.212	5.1986	9.09393
7.8308	21.2196	1.953	4.90792	7.8214	22.3181	5.21713	9.16098
7.8586	21.2399	1.96	4.93356	7.8492	22.4387	5.2356	9.23469
7.8864	21.2596	1.967	4.95851	7.877	22.5542	5.25413	9.30174
7.9141	21.2837	1.974	4.98274	7.9048	22.6635	5.27267	9.3683
7.9419	21.3084	1.98	5.00732	7.9326	22.7482	5.2912	9.43924
7.9697	21.3339	1.988	5.03119	7.9603	22.816	5.30973	9.51455
7.9975	21.3514	1.994	5.05474	7.9881	22.8506	5.3282	9.58987
8.0253	21.3659	2.001	5.07826	8.0159	22.8782	5.34673	9.66304
8.053	21.3798	2.008	5.10461	8.0437	22.9008	5.36527	9.74165
8.0808	21.3921	2.015	5.12988	8.0718	22.9128	5.3838	9.82688
8.1086	21.4002	2.022	5.15516	8.0992	22.9542	5.40233	9.91759
8.1364	21.4024	2.029	5.18046	8.1273	23.0088	5.4208	9.99844
8.1641	21.4096	2.036	5.2047	8.1548	23.0867	5.43933	10.0452
8.1919	21.4213	2.043	5.22822	8.1826	23.1583	5.45807	10.0457
8.2197	21.4308	2.05	5.25174	8.2103	23.2305	5.4764	10.0567
8.2475	21.43	2.057	5.27703	8.2384	23.3215	5.49487	10.1007
8.2753	21.4257	2.064	5.30127	8.2659	23.422	5.5134	10.1612
8.303	21.4271	2.071	5.32655	8.2937	23.5262	5.53193	10.2321
8.3308	21.4352	2.078	5.35114	8.3218	23.6229	5.55047	10.303
8.3586	21.4446	2.085	5.37643	8.3492	23.7272	5.569	10.3784
8.3864	21.4475	2.092	5.40277	8.377	23.8345	5.58747	10.4477
8.4142	21.4555	2.099	5.42875	8.4048	23.9444	5.606	10.5087
8.4422	21.4693	2.105	5.45581	8.4326	24.0512	5.62473	10.5642
8.4697	21.4883	2.112	5.48283	8.4604	24.1535	5.64307	10.5989
8.4975	21.5087	2.119	5.50742	8.4881	24.2578	5.6618	10.6165
8.5253	21.5341	2.126	5.53342	8.5159	24.3645	5.68007	10.6467
8.553	21.5553	2.133	5.55974	8.5437	24.4738	5.6986	10.6715
8.5808	21.5772	2.14	5.58435	8.5718	24.5831	5.71713	10.6649
8.6089	21.596	2.147	5.6075	8.5992	24.6917	5.73567	10.6555
8.6364	21.6106	2.154	5.62822	8.6273	24.7991	5.75413	10.678
8.6642	21.6208	2.161	5.64862	8.6548	24.902	5.77267	10.7226
8.6922	21.6296	2.168	5.66826	8.6826	24.9918	5.7912	10.7737
8.7197	21.6369	2.175	5.68582	8.7104	25.0553	5.80973	10.766
8.7475	21.6477	2.182	5.69638	8.7384	25.1049	5.82847	10.7385
8.7753	21.6594	2.189	5.65212	8.7659	25.1583	5.84693	10.7176
8.8034	21.6718	2.196	5.58152	8.7937	25.2449	5.86527	10.6429
8.8311	21.6842	2.203	5.58292	8.8218	25.3422	5.884	10.5961
8.8589	21.6878	2.21	5.59803	8.8496	25.4459	5.90253	10.6044
8.8864	21.6849	2.217	5.61488	8.8773	25.5714	5.92087	10.645
8.9142	21.69	2.224	5.63174	8.9048	25.7033	5.93933	10.6989
8.9422	21.6937	2.231	5.64756	8.9326	25.8314	5.95807	10.7638
8.9697	21.7024	2.238	5.66581	8.9604	25.9564	5.9766	10.8309
8.9975	21.714	2.244	5.68408	8.9884	26.0348	5.99513	10.9018
9.0253	21.7221	2.251	5.70584	9.0159	25.9683	6.01347	10.9662
9.0531	21.7323	2.258	5.72762	9.0437	25.989	6.03193	11.0256
9.0811	21.7483	2.265	5.74869	9.0718	26.0813	6.05067	11.0899
9.1089	21.7686	2.272	5.75994	9.0993	26.1918	6.069	11.1559
9.1364	21.7847	2.279	5.76976	9.1273	26.2791	6.08753	11.2235
9.1642	21.7978	2.286	5.78662	9.1548	26.3331	6.1062	11.3
9.1923	21.8124	2.293	5.80489	9.1826	26.3463	6.12473	11.3747
9.2197	21.8254	2.3	5.82455	9.2107	25.8666	6.14327	11.4484
9.2475	21.8306	2.307	5.84598	9.2385	25.2644	6.1618	11.5237
9.2753	21.8327	2.314	5.86916	9.2659	25.0967	6.18033	11.5881
9.3031	21.8342	2.321	5.8934	9.2937	25.0333	6.1986	11.6414
9.3308	21.8379	2.328	5.91867	9.3218	25.017	6.21713	11.6931
9.3589	21.84	2.335	5.94467	9.3496	25.0176	6.23567	11.7404
9.3864	21.8386	2.342	5.96959	9.3773	25.0182	6.2542	11.7811
9.4142	21.8357	2.349	5.99382	9.4048	25.0151	6.27293	11.7101
9.4423	21.8371	2.356	6.01912	9.4326	24.9297	6.2914	11.1977
9.4697	21.8371	2.363	6.04369	9.4607	24.811	6.30993	10.9398
9.4975	21.8327	2.369	6.06759	9.4885	24.7237	6.32847	10.9106
9.5253	21.8269	2.376	6.09288	9.5159	24.6345	6.347	10.8881
9.5534	21.8211	2.383	6.1192	9.5437	24.5674	6.36547	10.8694
9.5812	21.8218	2.39	6.14732	9.5718	24.4927	6.384	10.8881
9.6089	21.824	2.397	6.1768	9.5996	24.3645	6.40253	10.9134
9.6364	21.8225	2.404	6.20525	9.6274	24.1435	6.42107	10.9436
9.6642	21.8196	2.411	6.23371	9.6551	23.9124	6.4396	10.981
9.6923	21.8189	2.418	6.26284	9.6826	23.8408	6.45807	11.0135
9.7197	21.8269	2.425	6.28988	9.7107	23.8345	6.4766	11.0426
9.7478	21.8357	2.432	6.31694	9.7385	23.8245	6.49513	11.0695
9.7753	21.8371	2.439	6.34502	9.7659	23.7787	6.51367	11.1031
9.8031	21.8342	2.446	6.37171	9.7937	23.7705	6.532	11.1498
9.8312	21.8335	2.453	6.39911	9.8218	23.7617	6.55067	11.207
9.8589	21.8313	2.46	6.42685	9.8496	23.7592	6.5692	11.2735
9.8867	21.8196	2.467	6.4546	9.8774	23.7554	6.58753	11.345
9.9142	21.8073	2.474	6.46549	9.9051	23.7918	6.60627	11.4116
9.9423	21.7956	2.481	6.37454	9.9326	23.8553	6.62473	11.3439
9.9701	21.7847	2.488	6.31026	9.9607	23.9149	6.64327	10.7281
9.9978	21.7708	2.494	6.29937	9.9885	23.979	6.6618	10.49
10.0256	21.757	2.501	6.24774	10.016	24.0361	6.68033	10.5258
10.0534	21.7468	2.508	6.16239	10.0437	24.0807	6.69887	10.5917
10.0812	21.7359	2.515	6.15222	10.0718	24.0631	6.71733	10.6627
10.109	21.7228	2.522	6.16066	10.0996	23.9036	6.73587	10.7242
10.1364	21.7024	2.529	6.174	10.1274	23.8534	6.7544	10.7699
10.1642	21.6871	2.536	6.18384	10.1551	23.8615	6.77293	10.8172
10.1923	21.6783	2.543	6.19296	10.1826	23.8829	6.79147	10.8705
10.2201	21.6754	2.55	6.20981	10.2107	23.9143	6.80993	10.9227
10.2478	21.6682	2.557	6.22877	10.2385	23.957	6.82847	10.9794
10.2753	21.6609	2.564	6.25055	10.2663	23.9953	6.847	11.0195
10.3034	21.6667	2.571	6.27409	10.2937	24.0342	6.86553	11.0393
10.3312	21.6798	2.578	6.29549	10.3218	24.0876	6.884	11.0596
10.359	21.6922	2.585	6.31799	10.3496	24.1454	6.90253	11.0888
10.3867	21.6937	2.592	6.33975	10.3774	24.1943	6.92107	11.052
10.4142	21.6951	2.599	6.36224	10.4052	24.2503	6.9396	10.8727
10.4423	21.6937	2.606	6.38471	10.4329	24.3124	6.95813	10.8397
10.4698	21.6937	2.612	6.40963	10.4607	24.367	6.9766	10.8897
10.4979	21.6878	2.619	6.43425	10.4885	24.4129	6.99493	10.9524
10.5253	21.6798	2.626	6.45848	10.5163	24.4418	7.01347	11.0091
10.5531	21.6732	2.633	6.482	10.544	24.4763	7.032	11.0684
10.5812	21.6682	2.64	6.50587	10.5718	24.502	7.05053	11.1339
10.609	21.6645	2.647	6.52799	10.5996	24.529	7.069	11.1806
10.6367	21.6558	2.654	6.54906	10.6274	24.5592	7.08753	11.2295
10.6645	21.6456	2.661	6.57013	10.6552	24.59	7.10607	11.2934
10.6923	21.6369	2.668	6.59191	10.6826	24.568	7.1246	11.3637
10.7201	21.6332	2.675	6.61405	10.7107	24.4562	7.14307	11.4396
10.7479	21.6325	2.682	6.63757	10.7385	24.3376	7.1616	11.51
10.7756	21.6347	2.689	6.6632	10.7663	24.2735	7.18013	11.5765
10.8034	21.6383	2.696	6.68781	10.7941	24.2521	7.19867	11.6397
10.8312	21.6441	2.703	6.71412	10.8218	24.2534	7.2172	11.703
10.859	21.6528	2.71	6.73975	10.8496	24.2716	7.23567	11.7668
10.8868	21.6638	2.717	6.764	10.8774	24.3042	7.2542	11.8267
10.9142	21.6776	2.724	6.78857	10.9052	24.3319	7.27273	11.8795
10.9423	21.6951	2.731	6.81212	10.933	24.3539	7.29127	11.924
10.9701	21.7126	2.738	6.83599	10.9607	24.3758	7.3098	11.9631
10.9979	21.725	2.744	6.86022	10.9885	24.4122	7.32827	11.9658
11.0256	21.7337	2.751	6.88517	11.0163	24.4361	7.347	11.6337
11.0534	21.741	2.758	6.91009	11.0441	24.4456	7.36533	11.2362
11.0812	21.7468	2.765	6.93504	11.0718	24.4361	7.38387	11.1724
11.109	21.7497	2.772	6.95857	11.0996	24.3953	7.40233	11.1927
11.1368	21.7505	2.779	6.97929	11.1274	24.3758	7.42087	11.2532
11.1645	21.7556	2.786	6.99684	11.1552	24.3651	7.4394	11.3137
11.1923	21.7592	2.793	7.01406	11.183	24.3557	7.45793	11.3593
11.2201	21.7643	2.8	7.03163	11.2107	24.3457	7.47647	11.3918
11.2479	21.7657	2.807	7.0467	11.2385	24.3469	7.49493	11.4143
11.2757	21.7643	2.814	7.04214	11.2663	24.3488	7.51347	11.4385
11.3034	21.7621	2.821	6.97368	11.2941	24.3444	7.532	11.4666
11.3312	21.7578	2.828	6.92943	11.3218	24.335	7.55053	11.4627
11.359	21.7505	2.835	6.90414	11.3496	24.3149	7.56907	11.3945
11.3868	21.7402	2.842	6.80369	11.3774	24.2704	7.58753	11.3142
11.4145	21.733	2.849	6.68427	11.4052	24.2038	7.60607	11.251
11.4423	21.7286	2.856	6.64846	11.433	24.146	7.6246	11.2538
11.4701	21.7279	2.863	6.63688	11.4607	24.109	7.64313	11.301
11.4979	21.7243	2.869	6.63512	11.4885	24.0882	7.6616	11.3588
11.5257	21.7024	2.876	6.63757	11.5163	24.0707	7.68013	11.4077
11.5534	21.6929	2.883	6.64563	11.5441	24.0411	7.69867	11.4495
11.5812	21.6907	2.89	6.65619	11.5719	24.0248	7.7172	11.4918
11.609	21.6842	2.897	6.67129	11.5996	24.0286	7.73573	11.5435
11.6368	21.6769	2.904	6.69026	11.6274	24.033	7.7542	11.6018
11.6646	21.6667	2.911	6.71202	11.6552	24.0267	7.77273	11.6667
11.6923	21.6565	2.918	6.73452	11.683	23.9884	7.79127	11.7426
11.7201	21.6477	2.925	6.75664	11.7108	23.908	7.8098	11.8184
11.7479	21.642	2.932	6.77911	11.7385	23.8571	7.82853	11.8839
11.7757	21.6369	2.939	6.80194	11.7663	23.822	7.847	11.9235
11.8034	21.6252	2.946	6.8251	11.7941	23.7925	7.86533	11.9565
11.8312	21.6121	2.953	6.84971	11.8219	23.7736	7.88387	11.9983
11.859	21.5997	2.96	6.87394	11.8496	23.7749	7.9026	12.0494
11.8868	21.5815	2.967	6.89958	11.8774	23.8013	7.92107	12.1154
11.9146	21.5662	2.974	6.92555	11.9052	23.8182	7.9396	12.1863
11.9423	21.5487	2.981	6.9519	11.933	23.8226	7.95793	12.2567
11.9701	21.5269	2.988	6.97858	11.9608	23.827	7.97667	12.3293
11.9979	21.5043	2.995	7.00633	11.9885	23.822	7.9952	12.4035
12.0257	21.489	3.001	7.03336	12.0163	23.7937	8.01367	12.475
12.0535	21.4781	3.008	7.05971	12.0441	23.7736	8.032	12.5459
12.0812	21.4715	3.015	7.08534	12.0719	23.7717	8.05053	12.6174
12.109	21.4657	3.022	7.11169	12.0997	23.7699	8.06907	12.6895
12.1368	21.4672	3.029	7.13664	12.1274	23.758	8.0876	12.7637
12.1646	21.4686	3.036	7.15771	12.1552	23.729	8.10627	12.8335
12.1923	21.4679	3.043	7.17878	12.183	23.7045	8.1246	12.894
12.2201	21.4708	3.05	7.20054	12.2108	23.6989	8.14333	12.9484
12.2479	21.465	3.057	7.22127	12.2385	23.6983	8.16187	12.9968
12.2757	21.4475	3.064	7.24163	12.2663	23.687	8.1804	13.0469
12.3035	21.4308	3.071	7.26163	12.2941	23.6606	8.19867	13.0991
12.3312	21.4154	3.078	7.28129	12.3219	23.6424	8.2172	13.148
12.359	21.4046	3.085	7.30269	12.3497	23.6399	8.23573	13.1893
12.3868	21.3951	3.092	7.3234	12.3774	23.6299	8.25427	13.2311
12.4146	21.379	3.099	7.34271	12.4052	23.6091	8.27293	13.2811
12.4424	21.3601	3.106	7.3613	12.433	23.5262	8.29127	13.3394
12.4701	21.3463	3.113	7.3799	12.4608	23.4634	8.3098	13.401
12.4979	21.3397	3.12	7.3999	12.4886	23.4534	8.32853	13.4642
12.5257	21.3266	3.126	7.4192	12.5163	23.4396	8.34707	13.5291
12.5535	21.3121	3.133	7.43991	12.5441	23.4201	8.36553	13.5863
12.5812	21.2953	3.14	7.46203	12.5719	23.3918	8.38407	13.6412
12.609	21.2844	3.147	7.48342	12.5997	23.3498	8.4026	13.6545
12.6368	21.2654	3.154	7.50483	12.6277	23.3284	8.42113	13.6588
12.6646	21.2458	3.161	7.52625	12.6552	23.3039	8.43967	13.7089
12.6924	21.237	3.168	7.5452	12.683	23.2751	8.45793	13.7518
12.7201	21.2406	3.175	7.56274	12.7108	23.2506	8.47667	13.7826
12.7479	21.2523	3.182	7.57887	12.7386	23.238	8.4952	13.8166
12.7757	21.2589	3.189	7.59573	12.7663	23.2292	8.51353	13.8529
12.8035	21.2647	3.196	7.61466	12.7941	23.2135	8.5322	13.8882
12.8313	21.2698	3.203	7.63501	12.8219	23.1884	8.55053	13.9156
12.859	21.2727	3.21	7.6561	12.85	23.1677	8.56907	13.9333
12.8871	21.2654	3.217	7.67607	12.8778	23.1677	8.5878	13.9365
12.9146	21.2538	3.224	7.69469	12.9052	23.1639	8.60633	13.9272
12.9424	21.2436	3.231	7.71295	12.933	23.1595	8.6246	13.9118
12.9701	21.2363	3.238	7.73154	12.9608	23.1589	8.64333	13.892
12.9979	21.2276	3.244	7.74733	12.9886	23.1733	8.66187	13.8629
13.0257	21.2072	3.251	7.76558	13.0163	23.1966	8.6804	13.7738
13.0535	21.1875	3.258	7.78557	13.0441	23.2198	8.69893	13.539
13.0816	21.1751	3.265	7.80559	13.0719	23.2493	8.7174	13.2465
13.109	21.1693	3.272	7.82699	13.1	23.2889	8.73573	12.96
13.1368	21.1576	3.279	7.85049	13.1278	23.3228	8.75447	12.8676
13.1646	21.1402	3.286	7.87402	13.1552	23.3391	8.773	12.8626
13.1924	21.1219	3.293	7.89788	13.183	23.3416	8.79127	12.888
13.2202	21.1118	3.3	7.92103	13.2108	23.3341	8.81	12.916
13.2479	21.1067	3.307	7.94455	13.2386	23.292	8.82853	12.9385
13.2757	21.0943	3.314	7.96839	13.2664	23.2267	8.84707	12.9517
13.3035	21.0848	3.321	7.99263	13.2941	23.1871	8.8656	12.9754
13.3316	21.0914	3.328	8.01612	13.3219	23.1702	8.88407	13.0133
13.3591	21.1016	3.335	8.03965	13.35	23.1784	8.9026	13.0546
13.3871	21.1103	3.342	8.06175	13.3778	23.1991	8.92113	13.1024
13.4146	21.1096	3.349	8.08282	13.4055	23.216	8.93967	13.1557
13.4424	21.1074	3.356	8.10352	13.433	23.2298	8.958	13.2179
13.4702	21.1067	3.363	8.12351	13.4611	23.2456	8.97667	13.2817
13.4979	21.1125	3.37	8.14458	13.4889	23.2889	8.9952	13.3328
13.5257	21.1147	3.376	8.16563	13.5167	23.3379	9.01373	13.3691
13.5535	21.114	3.383	8.18775	13.5444	23.3774	9.03227	13.3889
13.5813	21.1118	3.39	8.21019	13.5719	23.4069	9.05073	13.4147
13.6094	21.1096	3.397	8.23231	13.6	23.4389	9.06927	13.4444
13.6371	21.1067	3.404	8.2537	13.6278	23.4716	9.0878	13.4796
13.6649	21.1089	3.411	8.27372	13.6556	23.4948	9.10633	13.5066
13.6924	21.1118	3.418	8.29441	13.683	23.5149	9.12487	13.5313
13.7205	21.1103	3.425	8.31443	13.7108	23.5425	9.14333	13.5676
13.7483	21.1052	3.432	8.33302	13.7386	23.5771	9.16187	13.6198
13.7757	21.0936	3.439	8.35233	13.7664	23.6085	9.1804	13.6814
13.8035	21.0914	3.446	8.37197	13.7944	23.6242	9.19893	13.7336
13.8316	21.0914	3.453	8.39268	13.8219	23.6374	9.21747	13.7749
13.8594	21.095	3.46	8.41337	13.85	23.6474	9.23593	13.8156
13.8868	21.1052	3.467	8.43619	13.8778	23.6543	9.25447	13.8673
13.9149	21.1147	3.474	8.45655	13.9056	23.6474	9.273	13.9267
13.9424	21.1344	3.481	8.47724	13.933	23.6248	9.29153	13.9882
13.9702	21.1547	3.488	8.49621	13.9611	23.584	9.31	14.0515
13.9983	21.1737	3.494	8.51445	13.9886	23.5432	9.32853	14.1196
14.0257	21.189	3.501	8.53131	14.0167	23.5131	9.34707	14.1917
14.0535	21.1999	3.508	8.54955	14.0445	23.4797	9.3656	14.267
14.0816	21.2123	3.515	8.56885	14.0719	23.449	9.38413	14.3401
14.1094	21.2283	3.522	8.58956	14.1	23.4402	9.4026	14.4017
14.1372	21.2377	3.529	8.60849	14.1278	23.4421	9.42113	14.4622
14.1649	21.2421	3.536	8.62711	14.1556	23.4427	9.43967	14.5254
14.1924	21.2465	3.543	8.64465	14.1833	23.4459	9.4582	14.5859
14.2205	21.2538	3.55	8.66149	14.2111	23.459	9.47673	14.6481
14.2483	21.2676	3.557	8.6773	14.2389	23.4785	9.4952	14.7108
14.2757	21.2778	3.564	8.692	14.2667	23.5042	9.51373	14.7756
14.3035	21.2807	3.571	8.70467	14.2945	23.5363	9.53227	14.8405
14.3316	21.2763	3.578	8.71447	14.3219	23.5714	9.5508	14.9021
14.3594	21.2793	3.585	8.7236	14.35	23.6079	9.56927	14.9659
14.3872	21.2924	3.592	8.73554	14.3778	23.6512	9.5878	15.0253
14.4149	21.2946	3.599	8.74712	14.4056	23.6945	9.60633	15.0467
14.4424	21.2946	3.606	8.75869	14.4334	23.7366	9.62487	15.0319
14.4705	21.2982	3.613	8.76994	14.4608	23.7711	9.6434	15.05
14.4983	21.3062	3.62	8.7808	14.4889	23.8057	9.66187	15.0918
14.5258	21.3266	3.626	8.79236	14.5167	23.8389	9.6804	15.149
14.5535	21.3485	3.633	8.80432	14.5445	23.8704	9.69893	15.2095
14.5816	21.3659	3.64	8.81835	14.5719	23.9061	9.71747	15.265
14.6094	21.3805	3.647	8.83135	14.6	23.9413	9.736	15.3167
14.6372	21.3965	3.654	8.84398	14.6278	23.9777	9.75447	15.3711
14.6649	21.4082	3.661	8.85696	14.6556	24.0035	9.773	15.4311
14.6924	21.4125	3.668	8.86887	14.6834	24.0317	9.79153	15.4817
14.7205	21.4235	3.675	8.88048	14.7111	24.0531	9.81007	15.5262
14.7483	21.4366	3.682	8.89028	14.7389	24.0506	9.82853	15.5675
14.7761	21.4468	3.689	8.90117	14.7667	23.8961	9.84707	15.5938
14.8035	21.4468	3.696	8.91346	14.7945	23.729	9.8656	15.5388
14.8316	21.446	3.703	8.92749	14.822	23.6556	9.88413	15.4437
14.8594	21.4562	3.71	8.94292	14.85	23.6003	9.90267	15.3887
14.8872	21.4708	3.717	8.95803	14.8778	23.5645	9.92113	15.3871
14.915	21.481	3.724	8.9724	14.9056	23.5143	9.93967	15.419
14.9424	21.4825	3.731	8.98575	14.9334	23.4892	9.9582	15.4629
14.9705	21.4759	3.738	8.99732	14.9612	23.4735	9.97673	15.5136
14.9983	21.4679	3.745	9.00995	14.9889	23.4609	9.99527	15.5658
15.0261	21.473	3.751	9.02191	15.0167	23.4446	10.0137	15.6142
15.0535	21.473	3.758	9.03487	15.0445	23.4	10.0323	15.6516
15.0816	21.4744	3.765	9.04645	15.0723	23.3554	10.0508	15.6961
15.1094	21.4817	3.772	9.06086	15.1	23.3278	10.0693	15.7489
15.1372	21.5021	3.779	9.07522	15.1278	23.3033	10.0878	15.8127
15.165	21.5269	3.786	9.08856	15.1556	23.2782	10.1063	15.8754
15.1924	21.5458	3.793	9.1012	15.1834	23.2443	10.1249	15.9216
15.2205	21.5647	3.8	9.11315	15.2112	23.2091	10.1434	15.8946
15.2483	21.5822	3.807	9.12472	15.2389	23.1771	10.1619	15.8336
15.2761	21.5968	3.814	9.13804	15.2667	23.1432	10.1804	15.8567
15.3039	21.6034	3.821	9.15138	15.2945	23.0961	10.1989	15.9105
15.3316	21.6106	3.828	9.16684	15.3223	23.0478	10.2175	15.9606
15.3594	21.6179	3.835	9.18226	15.3501	22.9982	10.236	15.998
15.3872	21.623	3.842	9.19701	15.3778	22.9492	10.2545	16.0112
15.415	21.6244	3.849	9.2128	15.4056	22.8851	10.273	16.0117
15.4424	21.6201	3.856	9.22788	15.4334	22.8085	10.2915	16.0068
15.4705	21.615	3.863	9.24297	15.4612	22.7243	10.3101	15.9848
15.4983	21.6186	3.869	9.25876	15.4889	22.6402	10.3286	15.9644
15.5261	21.6259	3.876	9.27385	15.5167	22.5906	10.3471	15.9567
15.5539	21.6252	3.883	9.28858	15.5445	22.5536	10.3656	15.9562
15.5816	21.6194	3.89	9.3051	15.572	22.5221	10.3841	15.9612
15.6094	21.6055	3.897	9.32403	15.5998	22.4883	10.4027	15.976
15.6372	21.5982	3.904	9.34193	15.6278	22.4537	10.4212	16.0029
15.665	21.5975	3.911	9.35879	15.6556	22.4292	10.4397	16.0359
15.6925	21.5924	3.918	9.37563	15.6831	22.4047	10.4582	16.0711
15.7205	21.5873	3.925	9.39282	15.7109	22.3815	10.4767	16.1134
15.7483	21.5902	3.932	9.41037	15.7387	22.3526	10.4955	16.1706
15.7761	21.6128	3.939	9.42756	15.7664	22.3137	10.5138	16.2383
15.8039	21.6296	3.946	9.44441	15.7942	22.2823	10.5323	16.2965
15.8316	21.6412	3.953	9.46301	15.822	22.2421	10.5508	16.3509
15.8594	21.6536	3.96	9.48091	15.8498	22.1812	10.5693	16.4152
15.8872	21.6623	3.967	9.49879	15.8778	22.092	10.5879	16.4828
15.915	21.6704	3.974	9.51563	15.9056	21.9935	10.6063	16.547
15.9425	21.6769	3.981	9.53284	15.9331	21.9043	10.6249	16.5899
15.9705	21.6871	3.988	9.54897	15.9609	21.8245	10.6434	16.6218
15.9983	21.6966	3.995	9.56442	15.9887	21.7536	10.6619	16.6696
16.0261	21.7053	4.001	9.57985	16.0164	21.6826	10.6805	16.7344
16.0539	21.7024	4.008	9.59636	16.0442	21.6041	10.6989	16.8086
16.0817	21.7053	4.015	9.61355	16.072	21.5382	10.7175	16.8833
16.1094	21.7162	4.022	9.63074	16.0998	21.4873	10.736	16.963
16.1372	21.7272	4.029	9.6462	16.1279	21.4321	10.7545	17.0509
16.165	21.7366	4.036	9.66129	16.1556	21.3234	10.7731	17.1459
16.1925	21.7381	4.043	9.67565	16.1831	21.1049	10.7915	17.2427
16.2205	21.7373	4.05	9.68899	16.2109	20.9549	10.8101	17.3388
16.2483	21.7483	4.057	9.69812	16.2387	20.8688	10.8286	17.43
16.2761	21.7628	4.064	9.70585	16.2664	20.8161	10.8473	17.519
16.3039	21.773	4.071	9.71569	16.2942	20.7721	10.8659	17.6025
16.3317	21.7811	4.078	9.72689	16.322	20.7319	10.8841	17.6762
16.3594	21.7956	4.085	9.73952	16.3498	20.6949	10.9027	17.7416
16.3872	21.816	4.092	9.75253	16.3779	20.6585	10.9214	17.8091
16.415	21.832	4.099	9.76482	16.4056	20.6321	10.9397	17.8833
16.4428	21.8437	4.106	9.77497	16.4334	20.607	10.9582	17.9536
16.4706	21.856	4.113	9.78691	16.4609	20.5856	10.9767	18.0207
16.4983	21.8663	4.119	9.79884	16.489	20.5699	10.9953	18.0888
16.5261	21.8764	4.126	9.81007	16.5168	20.5505	11.0138	18.1597
16.5539	21.8772	4.133	9.82376	16.5445	20.5191	11.0325	18.2256
16.5817	21.8801	4.14	9.83675	16.572	20.4738	11.0508	18.2899
16.6094	21.8903	4.147	9.85113	16.5998	20.4211	11.0693	18.3657
16.6372	21.9034	4.154	9.86516	16.6279	20.3803	11.0881	18.4492
16.6653	21.9114	4.161	9.87955	16.6556	20.3539	11.1064	18.5267
16.6928	21.9128	4.168	9.89219	16.6831	20.33	11.1249	18.5877
16.7206	21.9056	4.175	9.90237	16.7109	20.3194	11.1434	18.6465
16.7483	21.9128	4.182	9.89535	16.7387	20.3187	11.1619	18.7129
16.7761	21.9238	4.189	9.8736	16.7665	20.3213	11.1807	18.7877
16.8039	21.9274	4.196	9.86868	16.7942	20.3194	11.1992	18.8613
16.8317	21.926	4.203	9.87325	16.822	20.3181	11.2175	18.925
16.8598	21.9296	4.21	9.8799	16.8498	20.3238	11.236	18.9904
16.8872	21.9412	4.217	9.88901	16.8779	20.3213	11.2547	19.0613
16.915	21.9595	4.224	9.90062	16.9057	20.3162	11.2731	19.135
16.9428	21.9747	4.231	9.9122	16.9334	20.3031	11.2916	19.2053
16.9706	22.0053	4.238	9.92517	16.9609	20.2949	11.3101	19.2707
16.9984	22.0374	4.245	9.93815	16.989	20.2923	11.3286	19.3294
17.0261	22.0599	4.251	9.95114	17.0165	20.2754	11.3473	19.391
17.0539	22.0767	4.258	9.96517	17.0445	20.2334	11.3659	19.4558
17.0817	22.0883	4.265	9.97818	17.072	20.1957	11.3842	19.5096
17.1095	22.1044	4.272	9.99187	17.0998	20.1731	11.4027	19.5613
17.1372	22.1233	4.279	10.0076	17.1279	20.1542	11.4214	19.6141
17.165	22.1408	4.286	10.022	17.1557	20.1373	11.4399	19.6635
17.1928	22.1503	4.293	10.0357	17.1834	20.1203	11.4585	19.7179
17.2206	22.1546	4.3	10.0508	17.2112	20.1159	11.4767	19.775
17.2484	22.1554	4.307	10.0669	17.239	20.121	11.4955	19.836
17.2761	22.1634	4.314	10.0827	17.2668	20.1329	11.514	19.8943
17.3039	22.175	4.321	10.0971	17.2946	20.1473	11.5325	19.947
17.3317	22.1838	4.328	10.1119	17.322	20.1706	11.5509	19.9882
17.3595	22.1889	4.335	10.1241	17.3501	20.1881	11.5693	20.025
17.3873	22.1852	4.342	10.1368	17.3779	20.1957	11.5881	20.0498
17.4153	22.1845	4.349	10.1494	17.4057	20.19	11.6066	20.0624
17.4428	22.1911	4.356	10.1578	17.4334	20.1624	11.6251	20.0657
17.4706	22.194	4.363	10.1659	17.4609	20.1222	11.6437	20.0558
17.4984	22.1932	4.37	10.1768	17.489	20.0776	11.6621	20.0157
17.5261	22.1932	4.376	10.1891	17.5168	20.0255	11.6807	19.9399
17.5539	22.202	4.383	10.2021	17.5446	19.9803	11.6992	19.7701
17.5817	22.2187	4.39	10.2154	17.5723	19.9338	11.7177	19.4377
17.6095	22.2318	4.397	10.2308	17.6001	19.8911	11.7362	18.7943
17.6373	22.2428	4.404	10.2473	17.6279	19.8484	11.7547	17.4811
17.665	22.2537	4.411	10.2628	17.6557	19.8057	11.7731	16.7025
17.6928	22.2653	4.418	10.2789	17.6835	19.7724	11.7918	16.48
17.7206	22.2733	4.425	10.2957	17.7109	19.7536	11.8101	16.4355
17.7484	22.2733	4.432	10.313	17.739	19.7436	11.8286	16.4344
17.7762	22.2733	4.439	10.3298	17.7668	19.7279	11.8473	16.4295
17.8039	22.277	4.446	10.3467	17.7946	19.699	11.8659	16.441
17.8317	22.2843	4.453	10.3645	17.8223	19.672	11.8844	16.4998
17.8595	22.2915	4.46	10.3814	17.8501	19.6437	11.9027	16.5822
17.8876	22.3003	4.467	10.3965	17.8779	19.5991	11.9214	16.6745
17.9153	22.3047	4.474	10.4112	17.9057	19.5451	11.9399	16.7707
17.9428	22.3003	4.481	10.4252	17.9335	19.4353	11.9585	16.8504
17.9706	22.301	4.488	10.4404	17.9612	19.3096	11.977	16.9344
17.9984	22.3032	4.494	10.4575	17.989	19.2249	11.9955	17.0278
18.0262	22.3098	4.501	10.4744	18.0168	19.1539	12.014	17.1311
18.0539	22.3141	4.508	10.4898	18.0446	19.0817	12.0325	17.2377
18.0817	22.3163	4.515	10.506	18.0724	19.002	12.0511	17.3289
18.1095	22.3258	4.522	10.5218	18.1001	18.9229	12.0694	17.418
18.1376	22.3411	4.529	10.5368	18.1279	18.8632	12.0881	17.5058
18.1654	22.3629	4.536	10.5512	18.1557	18.8243	12.1066	17.6014
18.1928	22.384	4.543	10.5642	18.1835	18.791	12.1251	17.685
18.2206	22.403	4.55	10.5769	18.2109	18.7533	12.1437	17.7531
18.2487	22.4205	4.557	10.5895	18.2387	18.7188	12.1622	17.8212
18.2762	22.4372	4.564	10.6025	18.2668	18.6798	12.1807	17.8976
18.3039	22.4518	4.571	10.6154	18.2946	18.6446	12.1992	17.974
18.3317	22.462	4.578	10.6298	18.3224	18.6182	12.2177	18.0399
18.3595	22.4663	4.585	10.6456	18.3501	18.5868	12.2363	18.1069
18.3876	22.4765	4.592	10.6618	18.3779	18.5422	12.2547	18.1789
18.4154	22.4911	4.599	10.6769	18.4057	18.5013	12.2731	18.2531
18.4428	22.4991	4.606	10.6902	18.4335	18.4718	12.2918	18.3212
18.4706	22.5042	4.613	10.7028	18.4613	18.4511	12.3103	18.38
18.4984	22.5078	4.62	10.7176	18.489	18.441	12.3289	18.4448
18.5262	22.5166	4.626	10.7313	18.5168	18.4404	12.3473	18.5053
18.554	22.5267	4.633	10.7446	18.5446	18.4517	12.3659	18.5668
18.5817	22.5275	4.64	10.7579	18.5724	18.431	12.3844	18.6174
18.6098	22.5246	4.647	10.7688	18.6001	18.3876	12.4029	18.6668
18.6376	22.5217	4.654	10.779	18.6279	18.353	12.4215	18.7113
18.6654	22.5202	4.661	10.7874	18.6557	18.3028	12.4399	18.7509
18.6928	22.5224	4.668	10.7969	18.6835	18.2223	12.4585	18.7838
18.7206	22.5238	4.675	10.8071	18.7113	18.1237	12.477	18.8064
18.7487	22.5246	4.682	10.8172	18.739	18.0175	12.4955	18.8305
18.7762	22.5311	4.689	10.8285	18.7668	17.8823	12.514	18.8536
18.804	22.5399	4.696	10.8394	18.7946	17.7479	12.5325	18.8756
18.8317	22.5472	4.703	10.8544	18.8224	17.6259	12.5511	18.8938
18.8598	22.5559	4.71	10.8702	18.8502	17.5298	12.5696	18.9168
18.8876	22.5646	4.717	10.885	18.8779	17.4588	12.5881	18.9448
18.9154	22.5705	4.724	10.8994	18.9057	17.411	12.6066	18.9701
18.9432	22.5712	4.731	10.912	18.9335	17.3796	12.6251	18.9921
18.9706	22.572	4.738	10.9257	18.9613	17.3513	12.6437	19.0053
18.9987	22.5712	4.745	10.9404	18.9891	17.3256	12.6622	19.0102
19.0265	22.5785	4.751	10.9551	19.0168	17.3011	12.6807	19.0174
19.0543	22.585	4.758	10.9688	19.0446	17.2816	12.6992	19.0272
19.0817	22.5894	4.765	10.9829	19.0724	17.2558	12.7177	19.0267
19.1098	22.5887	4.772	10.9973	19.1002	17.2307	12.7363	18.9679
19.1376	22.5887	4.779	11.0106	19.1279	17.2162	12.7548	18.8152
19.1654	22.5901	4.786	11.0236	19.1557	17.2131	12.7733	18.725
19.1929	22.593	4.793	11.0355	19.1835	17.2062	12.7918	18.6959
19.2206	22.5952	4.8	11.0426	19.2113	17.1955	12.8103	18.675
19.2487	22.5967	4.807	11.0467	19.2391	17.1873	12.8289	18.6064
19.2765	22.5989	4.814	11.051	19.2668	17.1842	12.8474	18.4778
19.3043	22.6025	4.821	11.0566	19.2946	17.188	12.8659	18.3855
19.3318	22.6069	4.828	11.065	19.3224	17.1955	12.8844	18.3157
19.3598	22.6105	4.835	11.0734	19.3502	17.2093	12.9029	18.2575
19.3876	22.6244	4.842	11.0783	19.378	17.2231	12.9215	18.0591
19.4154	22.6433	4.849	11.0769	19.4057	17.2269	12.94	17.7185
19.4432	22.6572	4.856	11.0731	19.4335	17.2212	12.9585	17.3042
19.4706	22.6637	4.863	11.0675	19.4613	17.2106	12.977	16.9872
19.4987	22.6717	4.87	11.0643	19.4891	17.1861	12.9955	16.8877
19.5262	22.6797	4.877	11.0622	19.5168	17.1546	13.0141	16.8443
19.5543	22.6848	4.884	11.0555	19.5446	17.1257	13.0325	16.7949
19.5818	22.6885	4.89	11.0229	19.5724	17.0886	13.0511	16.7394
19.6098	22.6899	4.897	11.0057	19.6002	17.0673	13.0696	16.6844
19.6376	22.6943	4.904	11.0208	19.628	17.0679	13.0881	16.6509
19.6654	22.6993	4.911	11.0443	19.6557	17.0817	13.1067	16.6531
19.6932	22.7008	4.918	11.0639	19.6835	17.1006	13.1251	16.668
19.721	22.7015	4.925	11.0832	19.7113	17.1138	13.1437	16.6828
19.7487	22.7088	4.932	11.1026	19.7391	17.1006	13.1622	16.6877
19.7765	22.7205	4.939	11.1236	19.7669	17.1062	13.1807	16.6778
19.8043	22.7278	4.946	11.1425	19.7946	17.1345	13.1993	16.6449
19.8321	22.727	4.953	11.1612	19.8224	17.1609	13.2177	16.5883
19.8599	22.7314	4.96	11.1798	19.8502	17.1867	13.2363	16.5267
19.8876	22.7431	4.967	11.1962	19.878	17.2131	13.2548	16.4636
19.9154	22.7613	4.974	11.2131	19.9057	17.215	13.2733	16.4295
19.9432	22.7817	4.981	11.2289	19.9335	17.1974	13.2919	16.424
19.971	22.7948	4.988	11.2475	19.9613	17.1766	13.3103	16.4191
19.9987	22.8188	4.995	11.2664	19.9891	17.1496	13.3289	16.4201
20.0265	22.8552	5.002	11.2854	20.0169	17.1276	13.3474	16.4251
20.0543	22.8865	5.008	11.3075	20.0446	17.1113	13.3659	16.4432
20.0818	22.9091	5.015	11.3282	20.0724	17.095	13.3844	16.4696
20.1099	22.9331	5.022	11.3496	20.1002	17.0805	13.4029	16.4905
20.1376	22.9572	5.029	11.3693	20.128	17.0755	13.4215	16.5146
20.1654	22.982	5.036	11.3896	20.1558	17.0836	13.44	16.5399
20.1932	23.0016	5.043	11.4079	20.1838	17.1075	13.4585	16.5613
20.221	23.0154	5.05	11.4258	20.2113	17.1333	13.477	16.5723
20.2488	23.0234	5.057	11.444	20.2391	17.1484	13.4955	16.5817
20.2765	23.0395	5.064	11.4608	20.2672	17.1691	13.5141	16.5982
20.3043	23.0562	5.071	11.4809	20.2946	17.1992	13.5326	16.6141
20.3318	23.0723	5.078	11.5019	20.3224	17.2382	13.5511	16.6273
20.3599	23.0897	5.085	11.5251	20.3502	17.2822	13.5696	16.6306
20.3876	23.1072	5.092	11.5482	20.378	17.3212	13.5881	16.6339
20.4154	23.1101	5.099	11.5665	20.4058	17.3545	13.6067	16.6339
20.4432	23.113	5.106	11.5826	20.4335	17.3896	13.6252	16.6344
20.471	23.1218	5.113	11.5998	20.4613	17.418	13.6437	16.6361
20.4988	23.1334	5.12	11.6191	20.4891	17.4462	13.6622	16.6421
20.5265	23.1502	5.127	11.6384	20.5169	17.4795	13.6809	16.657
20.5543	23.1661	5.133	11.6553	20.5447	17.5147	13.6995	16.6756
20.5821	23.1837	5.141	11.6711	20.5724	17.5455	13.718	16.6954
20.6099	23.2186	5.147	11.6875	20.6002	17.5656	13.7363	16.713
20.6377	23.2514	5.154	11.7019	20.628	17.5845	13.7548	16.724
20.6654	23.2783	5.161	11.7069	20.6561	17.6033	13.7733	16.7377
20.6932	23.3009	5.168	11.7114	20.6838	17.6121	13.7919	16.7613
20.721	23.3191	5.175	11.717	20.7113	17.6065	13.8104	16.7789
20.7488	23.3388	5.182	11.7262	20.7391	17.6008	13.8289	16.7949
20.7765	23.3621	5.189	11.7377	20.7669	17.5864	13.8474	16.8108
20.8043	23.3839	5.196	11.7504	20.7947	17.5612	13.8661	16.8245
20.8321	23.3985	5.203	11.7637	20.8224	17.555	13.8847	16.8383
20.8599	23.405	5.21	11.7781	20.8502	17.5487	13.9029	16.847
20.8877	23.4094	5.217	11.7942	20.878	17.5455	13.9215	16.8641
20.9154	23.4254	5.224	11.8111	20.9061	17.5537	13.9402	16.8866
20.9432	23.4393	5.231	11.8283	20.9339	17.5707	13.9587	16.8976
20.971	23.4459	5.238	11.8455	20.9616	17.5952	13.9771	16.8723
20.9988	23.4466	5.245	11.8623	20.9891	17.6128	13.9955	16.8251
21.0266	23.4451	5.252	11.8785	21.0169	17.6416	14.0143	16.7295
21.0543	23.4575	5.258	11.8963	21.045	17.6756	14.0328	16.6476
21.0821	23.4721	5.265	11.915	21.0727	17.7139	14.0513	16.596
21.1099	23.483	5.272	11.9339	21.1002	17.7598	14.0699	16.557
21.1377	23.4917	5.279	11.9546	21.128	17.8126	14.0881	16.5355
21.1654	23.507	5.286	11.9746	21.1561	17.8704	14.1069	16.53
21.1932	23.5237	5.293	11.9929	21.1836	17.9326	14.1254	16.5273
21.221	23.5456	5.3	12.0118	21.2113	17.9854	14.1437	16.5135
21.2488	23.5725	5.307	12.0301	21.2391	18.0288	14.1622	16.4784
21.2766	23.5995	5.314	12.048	21.2669	18.0514	14.1809	16.4372
21.3043	23.6272	5.321	12.0648	21.2947	18.079	14.1995	16.4163
21.3321	23.6476	5.328	12.0823	21.3225	18.1205	14.218	16.3976
21.3599	23.6672	5.335	12.1002	21.3502	18.1444	14.2365	16.3839
21.3877	23.6854	5.342	12.1196	21.378	18.1538	14.2548	16.3817
21.4155	23.7088	5.349	12.1371	21.4061	18.1331	14.2733	16.3866
21.4432	23.7247	5.356	12.1533	21.4339	18.0552	14.2921	16.4004
21.471	23.7335	5.363	12.1697	21.4616	17.9936	14.3104	16.407
21.4988	23.7277	5.37	12.1845	21.4891	17.9464	14.3289	16.4108
21.5266	23.7189	5.376	12.2006	21.5172	17.9025	14.3476	16.4174
21.5543	23.7277	5.383	12.2154	21.5447	17.8729	14.3661	16.4262
21.5821	23.7393	5.39	12.2298	21.5725	17.8629	14.3847	16.4355
21.6099	23.7473	5.397	12.2434	21.6002	17.8528	14.4032	16.4432
21.638	23.7539	5.404	12.2561	21.628	17.8358	14.4215	16.4586
21.6655	23.7677	5.411	12.2683	21.6561	17.8013	14.4402	16.4773
21.6932	23.7823	5.418	12.2796	21.6839	17.7422	14.4587	16.502
21.721	23.7969	5.425	12.2894	21.7117	17.6643	14.4773	16.5267
21.7488	23.8099	5.432	12.2989	21.7391	17.58	14.4956	16.5421
21.7766	23.8289	5.439	12.3101	21.7669	17.5216	14.5143	16.5597
21.8044	23.8544	5.446	12.3196	21.795	17.4777	14.5328	16.5877
21.8321	23.8879	5.453	12.3284	21.8228	17.4418	14.5513	16.6174
21.8599	23.9192	5.46	12.3368	21.8506	17.4167	14.5699	16.641
21.8877	23.944	5.467	12.3459	21.878	17.4135	14.5882	16.6691
21.9155	23.9687	5.474	12.3571	21.9061	17.4336	14.6069	16.7097
21.9435	23.9884	5.481	12.3691	21.9339	17.4557	14.6254	16.7482
21.971	24.003	5.488	12.3799	21.9617	17.4732	14.6437	16.7751
21.9988	24.0146	5.495	12.3884	21.9891	17.4915	14.6623	16.7904
22.0266	24.0241	5.502	12.3477	22.0169	17.5078	14.6809	16.7976
22.0544	24.0299	5.508	12.2831	22.045	17.5455	14.6995	16.7987
22.0821	24.0292	5.516	12.2722	22.0728	17.5775	14.718	16.7943
22.1099	24.0299	5.523	12.2733	22.1003	17.5757	14.7365	16.78
22.138	24.0364	5.529	12.2803	22.128	17.543	14.7549	16.7641
22.1655	24.0437	5.536	12.2908	22.1561	17.5154	14.7735	16.7537
22.1933	24.0452	5.543	12.3031	22.1839	17.4915	14.7921	16.7454
22.221	24.0372	5.55	12.3182	22.2117	17.4425	14.8104	16.7333
22.2488	24.0364	5.557	12.3336	22.2395	17.3557	14.8289	16.7179
22.2766	24.0437	5.564	12.3501	22.2672	17.2715	14.8477	16.7037
22.3044	24.0532	5.571	12.3698	22.295	17.2131	14.8661	16.6905
22.3321	24.0612	5.578	12.388	22.3228	17.1729	14.8847	16.6811
22.3599	24.0736	5.585	12.408	22.3506	17.1446	14.9032	16.6696
22.388	24.0889	5.592	12.4301	22.378	17.1395	14.9215	16.6592
22.4158	24.1166	5.599	12.4512	22.4061	17.1439	14.9402	16.6525
22.4436	24.1508	5.606	12.4722	22.4339	17.1496	14.9587	16.6531
22.471	24.1777	5.613	12.4933	22.4617	17.1609	14.9773	16.6542
22.4988	24.2032	5.62	12.5154	22.4895	17.1603	14.9958	16.6613
22.5266	24.2294	5.627	12.5386	22.5172	17.1534	15.0143	16.6663
22.5544	24.2578	5.633	12.5607	22.545	17.1691	15.0328	16.658
22.5822	24.2702	5.641	12.5821	22.5728	17.1955	15.0513	16.5679
22.6099	24.2826	5.648	12.6028	22.6006	17.2112	15.0699	16.0073
22.638	24.2965	5.654	12.6232	22.6284	17.2212	15.0882	15.4487
22.6658	24.3117	5.661	12.6442	22.6561	17.2325	15.1069	15.2425
22.6936	24.3249	5.668	12.6642	22.6839	17.2432	15.1254	15.1589
22.721	24.3314	5.675	12.6842	22.7117	17.247	15.1439	15.122
22.7488	24.346	5.682	12.7063	22.7395	17.2344	15.1625	15.0995
22.7769	24.3598	5.689	12.7295	22.7669	17.2162	15.181	15.0874
22.8044	24.3729	5.696	12.7523	22.795	17.1917	15.1995	15.0742
22.8322	24.3817	5.703	12.7751	22.8228	17.1377	15.218	15.0401
22.8599	24.3904	5.71	12.7968	22.8506	17.066	15.2365	14.9389
22.888	24.4064	5.717	12.8197	22.8784	17.0044	15.2549	14.8075
22.9158	24.4224	5.724	12.8432	22.9061	16.9705	15.2736	14.6811
22.9433	24.4385	5.731	12.8653	22.9339	16.9548	15.2921	14.5722
22.9711	24.453	5.738	12.887	22.9617	16.9472	15.3106	14.4952
22.9988	24.4807	5.745	12.9091	22.9895	16.9359	15.3291	14.4595
23.0266	24.509	5.752	12.932	23.0173	16.9196	15.3477	14.4452
23.0544	24.5375	5.758	12.9548	23.045	16.9014	15.3662	14.4441
23.0822	24.5615	5.765	12.9769	23.0728	16.8888	15.3847	14.4556
23.1099	24.5805	5.773	12.9997	23.1006	16.8781	15.4032	14.4721
23.138	24.5994	5.779	13.0246	23.1284	16.8593	15.4217	14.4847
23.1658	24.6176	5.786	13.0509	23.1561	16.8235	15.4403	14.4567
23.1936	24.6387	5.793	13.0769	23.1839	16.7669	15.4588	14.3968
23.2211	24.6525	5.8	13.1029	23.2117	16.7028	15.4773	14.3445
23.2488	24.6635	5.807	13.1281	23.2395	16.6557	15.4958	14.2939
23.2766	24.6744	5.814	13.1541	23.2673	16.5803	15.5143	14.2428
23.3044	24.6875	5.821	13.1797	23.295	16.4225	15.5329	14.1922
23.3322	24.7043	5.828	13.2032	23.3228	16.2252	15.5513	14.1389
23.36	24.7203	5.835	13.2246	23.3506	16.0826	15.5699	14.0894
23.3877	24.7312	5.842	13.2467	23.3784	15.9933	15.5884	14.0465
23.4155	24.7377	5.849	13.2685	23.4062	15.8834	15.6069	14.0047
23.4433	24.7516	5.856	13.2924	23.4339	15.7759	15.6255	13.9514
23.4711	24.772	5.863	13.3173	23.4617	15.7067	15.6439	13.8865
23.4988	24.7888	5.87	13.3425	23.4895	15.6521	15.6625	13.8293
23.5266	24.8047	5.877	13.3682	23.5173	15.6175	15.681	13.7793
23.5544	24.823	5.884	13.3913	23.545	15.6056	15.6995	13.732
23.5822	24.8485	5.891	13.4127	23.5728	15.5968	15.7181	13.682
23.61	24.8827	5.897	13.4335	23.6006	15.5685	15.7365	13.633
23.6377	24.9133	5.904	13.4559	23.6284	15.5352	15.7551	13.5615
23.6655	24.9388	5.911	13.4794	23.6562	15.4924	15.7736	13.5
23.6933	24.9621	5.918	13.5022	23.6839	15.4742	15.7921	13.4686
23.7211	24.9802	5.925	13.5236	23.7117	15.4736	15.8106	13.4609
23.7486	24.9977	5.932	13.5454	23.7395	15.4724	15.8291	13.468
23.7766	25.0094	5.939	13.5707	23.7673	15.4843	15.8477	13.4675
23.8044	25.0211	5.946	13.5945	23.7951	15.4969	15.8662	13.4537
23.8322	25.0283	5.953	13.6173	23.8228	15.4931	15.8847	13.4208
23.86	25.0283	5.96	13.6408	23.8506	15.4812	15.9032	13.3493
23.8877	25.0305	5.967	13.6658	23.8784	15.4767	15.9217	13.2811
23.9155	25.0298	5.974	13.6903	23.9062	15.4748	15.9403	13.2112
23.9433	25.0327	5.981	13.7166	23.9339	15.456	15.9588	13.1178
23.9711	25.0174	5.988	13.743	23.9617	15.4139	15.9773	13.0073
23.9989	24.9832	5.995	13.7703	23.9895	15.3586	15.9958	12.8737
24.0266	24.9526	6.002	13.7963	24.0173	15.2568	16.0143	12.7461
24.0544	24.9249	6.009	13.8233	24.0451	15.1758	16.0329	12.6394
24.0822	24.9009	6.016	13.8489	24.0728	15.133	16.0514	12.5426
24.11	24.874	6.022	13.8753	24.1006	15.0878	16.0699	12.4541
24.1378	24.8426	6.029	13.9037	24.1284	15.0243	16.0884	12.3837
24.1655	24.8128	6.036	13.9314	24.1562	14.9646	16.1069	12.3331
24.1933	24.7844	6.043	13.9588	24.184	14.91	16.1255	12.2919
24.2211	24.737	6.05	13.9833	24.2117	14.8766	16.144	12.2523
24.2489	24.6795	6.057	14.0069	24.2395	14.8477	16.1625	12.2083
24.2766	24.6263	6.064	14.0311	24.2673	14.8125	16.181	12.1709
24.3044	24.5739	6.071	14.0549	24.2951	14.7622	16.1995	12.1478
24.3322	24.512	6.078	14.0792	24.3228	14.7007	16.2181	12.144
24.36	24.4472	6.085	14.1034	24.3506	14.6447	16.2366	12.1412
24.3878	24.3867	6.092	14.1297	24.3784	14.5989	16.2551	12.1396
24.4155	24.319	6.099	14.155	24.4062	14.5624	16.2736	12.1396
24.4433	24.2483	6.106	14.1799	24.4343	14.5467	16.2921	12.1445
24.4711	24.1806	6.113	14.203	24.4617	14.5354	16.3107	12.1473
24.4989	24.126	6.12	14.2241	24.4895	14.5354	16.3291	12.1456
24.5267	24.0867	6.127	14.2458	24.5173	14.5461	16.3477	12.1434
24.5544	24.0569	6.134	14.2662	24.5451	14.5498	16.3662	12.1473
24.5822	24.0328	6.141	14.2855	24.5729	14.5618	16.3847	12.1539
24.61	24.0102	6.148	14.3069	24.6006	14.5925	16.4035	12.1566
24.6378	23.9949	6.154	14.3283	24.6284	14.6246	16.4217	12.1517
24.6656	23.9869	6.161	14.3497	24.6562	14.6485	16.4403	12.1401
24.6933	23.984	6.168	14.3722	24.6843	14.673	16.4588	12.1363
24.7211	23.9796	6.175	14.3925	24.712	14.6931	16.4773	12.1313
24.7489	23.9775	6.182	14.4111	24.7395	14.712	16.4959	12.1203
24.7767	23.9818	6.189	14.4287	24.7673	14.7208	16.5143	12.1105
24.8044	23.9964	6.196	14.4427	24.7951	14.7208	16.5331	12.1022
24.8322	24.0175	6.203	14.4543	24.8229	14.7214	16.5514	12.0972
24.86	24.0364	6.21	14.4662	24.8506	14.7239	16.5699	12.0906
24.8878	24.0495	6.217	14.4782	24.8784	14.7277	16.5884	12.0785
24.9156	24.0663	6.224	14.4926	24.9062	14.7365	16.6069	12.0687
24.9433	24.086	6.231	14.5069	24.9343	14.734	16.6255	12.0692
24.9711	24.0976	6.238	14.5227	24.9618	14.7459	16.644	12.0604
24.9989	24.1107	6.245	14.5378	24.9895	14.7635	16.6625	12.0345
25.0267	24.1224	6.252	14.5533	25.0173	14.7748	16.681	12.0021
25.0545	24.1347	6.259	14.5708	25.0451	14.7836	16.6995	11.9719
25.0822	24.1472	6.266	14.5866	25.0729	14.7893	16.7183	11.9416
25.11	24.1537	6.273	14.6035	25.1006	14.7886	16.7366	11.907
25.1378	24.1675	6.279	14.6238	25.1284	14.7786	16.7551	11.8509
25.1656	24.1828	6.286	14.6487	25.1562	14.7692	16.7736	11.6821
25.1933	24.1974	6.293	14.6751	25.1843	14.7717	16.7921	11.4467
25.2211	24.2032	6.3	14.6996	25.2121	14.788	16.8107	11.2725
25.2489	24.2025	6.307	14.7238	25.2395	14.7987	16.8292	11.1493
25.2767	24.2112	6.314	14.748	25.2673	14.8062	16.8477	11.0563
25.3045	24.2243	6.321	14.7708	25.2951	14.8207	16.8664	10.9953
25.3322	24.2382	6.328	14.7933	25.3229	14.8326	16.8849	10.9535
25.36	24.2491	6.335	14.8168	25.3507	14.8364	16.9035	10.9123
25.3878	24.2651	6.342	14.8407	25.3784	14.842	16.922	10.8623
25.4159	24.2935	6.349	14.8638	25.4062	14.849	16.9403	10.8221
25.4434	24.3249	6.356	14.8856	25.4343	14.8565	16.959	10.7935
25.4711	24.3489	6.363	14.9073	25.4621	14.8653	16.9775	10.771
25.4989	24.3685	6.37	14.9288	25.4899	14.8704	16.9959	10.7495
25.5267	24.3875	6.377	14.9505	25.5173	14.8791	17.0144	10.7215
25.5545	24.4028	6.384	14.9716	25.5451	14.8905	17.0329	10.6951
25.5822	24.4202	6.391	14.993	25.5732	14.8948	17.0516	10.6627
25.61	24.4341	6.398	15.0151	25.601	14.8973	17.0699	10.6302
25.6378	24.445	6.404	15.0386	25.6284	14.8917	17.0885	10.6005
25.6659	24.4603	6.411	15.0639	25.6565	14.8854	17.1069	10.5747
25.6937	24.4792	6.418	15.0888	25.6843	14.8948	17.1255	10.5587
25.7211	24.496	6.425	15.113	25.7118	14.9124	17.144	10.5434
25.7489	24.509	6.432	15.1348	25.7396	14.9413	17.1625	10.5307
25.7767	24.5207	6.439	15.1572	25.7673	14.979	17.1811	10.5225
25.8045	24.5353	6.446	15.1804	25.7951	15.0231	17.1995	10.5164
25.8326	24.5513	6.453	15.2046	25.8229	15.084	17.2183	10.5142
25.8603	24.5659	6.46	15.2299	25.8507	15.1412	17.2368	10.5092
25.8878	24.5812	6.467	15.2558	25.8784	15.1845	17.2553	10.4884
25.9159	24.5979	6.474	15.2821	25.9062	15.226	17.2737	10.4642
25.9437	24.6219	6.481	15.3078	25.9343	15.2587	17.2921	10.4471
25.9711	24.646	6.488	15.3309	25.9621	15.2744	17.3107	10.4389
25.9989	24.6751	6.495	15.3534	25.9899	15.2197	17.3294	10.435
26.0267	24.7152	6.502	15.3762	26.0173	15.0614	17.3477	10.4273
26.0545	24.7509	6.509	15.4004	26.0451	14.991	17.3665	10.3993
26.0823	24.7778	6.516	15.4225	26.0729	14.9841	17.3849	9.64652
26.11	24.8004	6.522	15.4464	26.1007	14.991	17.4035	8.44179
26.1378	24.8215	6.529	15.4709	26.1285	14.9929	17.422	8.12835
26.1659	24.8448	6.536	15.4955	26.1562	14.9947	17.4405	8.04754
26.1937	24.8652	6.543	15.5215	26.1843	14.9351	17.459	8.01013
26.2215	24.8827	6.55	15.5454	26.2121	14.7836	17.4775	7.99147
26.2489	24.8972	6.557	15.5678	26.2399	14.6824	17.4961	7.98982
26.2767	24.9147	6.564	15.591	26.2677	14.6228	17.5146	7.9942
26.3045	24.9337	6.571	15.6138	26.2954	14.5838	17.5331	7.99696
26.3323	24.9511	6.578	15.6373	26.3232	14.5549	17.5516	7.99915
26.36	24.9628	6.585	15.6633	26.351	14.5366	17.5701	7.99638
26.3878	24.973	6.592	15.692	26.3785	14.4945	17.5885	7.99313
26.4159	24.9854	6.599	15.7219	26.4062	14.4625	17.607	7.98375
26.4437	24.9999	6.606	15.7517	26.4343	14.4512	17.6257	7.97
26.4715	25.0065	6.613	15.7805	26.4621	14.4349	17.644	7.95353
26.4989	25.013	6.62	15.8093	26.4899	14.4047	17.6625	7.93701
26.5267	25.0233	6.627	15.8352	26.5177	14.367	17.6811	7.91777
26.5548	25.037	6.634	15.8636	26.5451	14.3356	17.6996	7.90183
26.5826	25.056	6.641	15.8907	26.5732	14.3035	17.7183	7.88094
26.6104	25.0815	6.647	15.9166	26.601	14.262	17.7366	7.8529
26.6378	25.1128	6.654	15.9444	26.6288	14.2212	17.7551	7.83638
26.6659	25.1412	6.661	15.9732	26.6563	14.1897	17.7737	7.82652
26.6937	25.1667	6.668	16.0016	26.6843	14.1602	17.7922	7.82429
26.7215	25.1878	6.675	16.0286	26.7121	14.1401	17.8107	7.82263
26.7489	25.2024	6.682	16.0503	26.7399	14.1099	17.8292	7.8254
26.7767	25.2155	6.689	15.9675	26.7677	14.0817	17.8477	7.83585
26.8048	25.2264	6.696	15.7534	26.7954	14.0597	17.8663	7.83804
26.8326	25.2366	6.703	15.6826	26.8232	14.0471	17.8847	7.83585
26.8604	25.2446	6.71	15.6584	26.851	14.0503	17.9033	7.82045
26.8878	25.2461	6.717	15.6496	26.8788	14.0666	17.9218	7.80397
26.9159	25.2497	6.724	15.6485	26.9063	14.0804	17.9403	7.80174
26.9437	25.2548	6.731	15.6541	26.9343	14.0974	17.9589	7.80888
26.9715	25.2643	6.738	15.6647	26.9621	14.1131	17.9773	7.8221
26.9993	25.2708	6.745	15.6787	26.9899	14.1238	17.9959	7.8375
27.0267	25.2737	6.752	15.6959	27.0177	14.1294	18.0144	7.84518
27.0548	25.2737	6.759	15.7142	27.0455	14.142	18.0329	7.85013
27.0826	25.2847	6.766	15.7317	27.0732	14.1495	18.0515	7.85344
27.1104	25.2992	6.773	15.7489	27.101	14.1514	18.0699	7.85125
27.1378	25.3109	6.779	15.7665	27.1288	14.1508	18.0885	7.82652
27.1659	25.3196	6.787	15.7864	27.1566	14.1439	18.107	7.79076
27.1937	25.34	6.793	15.8061	27.1843	14.137	18.1255	7.77259
27.2215	25.3736	6.8	15.825	27.2121	14.137	18.1441	7.76545
27.2493	25.3983	6.807	15.8454	27.2399	14.1401	18.1625	7.76603
27.2767	25.4187	6.814	15.8686	27.2677	14.142	18.1811	7.7671
27.3048	25.4405	6.821	15.8935	27.2955	14.1313	18.1996	7.77205
27.3326	25.4609	6.828	15.918	27.3232	14.1263	18.2183	7.78857
27.3604	25.4755	6.835	15.9398	27.351	14.1238	18.2366	7.80781
27.3879	25.4871	6.842	15.9619	27.3788	14.1238	18.2551	7.82871
27.4159	25.498	6.849	15.9851	27.4066	14.1131	18.2737	7.83804
27.4437	25.5053	6.856	16.0082	27.4344	14.1012	18.2922	7.83638
27.4715	25.5134	6.863	16.0321	27.4621	14.0842	18.3107	7.83531
27.4993	25.517	6.87	16.0567	27.4899	14.066	18.3292	7.83254
27.5267	25.5228	6.877	16.0805	27.5177	14.0553	18.3477	7.83201
27.5548	25.533	6.884	16.1083	27.5455	14.0597	18.3663	7.83804
27.5826	25.5498	6.891	16.1353	27.5732	14.0622	18.3848	7.84464
27.6104	25.5621	6.898	16.1619	27.601	14.0433	18.4033	7.84848
27.6379	25.568	6.904	16.1893	27.6288	14.0113	18.4218	7.8408
27.6659	25.5731	6.911	16.2174	27.6566	13.951	18.4403	7.82594
27.6937	25.5825	6.918	16.2462	27.6844	13.9007	18.4589	7.81933
27.7215	25.6015	6.925	16.2714	27.7121	13.8617	18.4774	7.82429
27.7493	25.6182	6.932	16.2963	27.7399	13.7693	18.4959	7.83531
27.7768	25.6335	6.939	16.322	27.7677	13.6097	18.5144	7.85125
27.8048	25.6546	6.946	16.3465	27.7955	13.535	18.5329	7.87379
27.8326	25.6889	6.953	16.3697	27.8233	13.5098	18.5517	7.9046
27.8604	25.7253	6.96	16.3915	27.851	13.4765	18.57	7.93813
27.8879	25.7544	6.967	16.4146	27.8788	13.4112	18.5885	7.96893
27.916	25.7792	6.974	16.4381	27.9066	13.3332	18.607	7.99915
27.9437	25.8047	6.981	16.4609	27.9344	13.2666	18.6255	8.02996
27.9715	25.8287	6.988	16.4823	27.9621	13.2283	18.6441	8.05911
27.9993	25.8462	6.995	16.5016	27.9899	13.2113	18.6626	8.08768
28.0271	25.8629	7.002	16.5199	28.0177	13.2	18.6811	8.10638
28.0548	25.876	7.009	16.5371	28.0455	13.1837	18.6996	8.12232
28.0826	25.8906	7.016	16.5564	28.0733	13.1674	18.7183	8.14103
28.1104	25.9037	7.023	16.5771	28.101	13.139	18.7369	8.1696
28.1382	25.9153	7.029	16.5999	28.1288	13.1315	18.7551	8.1971
28.166	25.9292	7.037	16.6245	28.1566	13.139	18.7737	8.21911
28.1937	25.9423	7.043	16.648	28.1844	13.1522	18.7922	8.24107
28.2215	25.9554	7.05	16.6725	28.2122	13.1723	18.8107	8.26473
28.2493	25.9634	7.057	16.6929	28.2399	13.1994	18.8293	8.28893
28.2771	25.9685	7.064	16.7129	28.2677	13.2195	18.8477	8.31424
28.3049	25.9773	7.071	16.7343	28.2955	13.2308	18.8663	8.33621
28.3326	25.9911	7.078	16.7539	28.3233	13.2314	18.885	8.35379
28.3604	26.0057	7.085	16.7726	28.351	13.2358	18.9035	8.36813
28.3882	26.0195	7.092	16.7936	28.3788	13.2365	18.9221	8.37415
28.416	26.0406	7.099	16.8185	28.4066	13.2182	18.9405	8.38022
28.4437	26.0741	7.106	16.8449	28.4344	13.1969	18.9591	8.38737
28.4715	26.1069	7.113	16.8694	28.4622	13.1774	18.9776	8.39835
28.4993	26.1295	7.12	16.8908	28.4899	13.1617	18.9959	8.41045
28.5271	26.1447	7.127	16.9094	28.5177	13.1403	19.0144	8.42254
28.5549	26.1572	7.134	16.9277	28.5455	13.1183	19.0329	8.44179
28.5826	26.1724	7.141	16.9491	28.5733	13.1114	19.0517	8.46652
28.6104	26.1841	7.148	16.9701	28.6011	13.107	19.07	8.48634
28.6382	26.1885	7.154	16.9901	28.6288	13.1064	19.0885	8.49621
28.666	26.1914	7.162	17.0119	28.6566	13.1089	19.107	8.49455
28.6938	26.1986	7.168	17.0351	28.6844	13.1158	19.1255	8.47754
28.7215	26.2139	7.175	17.0596	28.7122	13.1265	19.1441	8.4517
28.7493	26.2292	7.182	17.0842	28.7399	13.1265	19.1626	8.42692
28.7771	26.2453	7.189	17.1087	28.7677	13.0856	19.1811	8.40714
28.8049	26.2554	7.196	17.1326	28.7955	13.0611	19.1996	8.37964
28.8326	26.2686	7.203	17.1558	28.8233	13.0831	19.2183	8.33679
28.8604	26.2831	7.21	17.1786	28.8511	13.1127	19.2369	8.28509
28.8882	26.2933	7.217	17.2021	28.8788	13.1416	19.2554	8.24107
28.916	26.2977	7.224	17.2246	28.9066	13.1642	19.2737	8.19929
28.9438	26.3093	7.231	17.2463	28.9344	13.1875	19.2924	8.16464
28.9715	26.3254	7.238	17.2674	28.9622	13.2094	19.3107	8.15201
28.9993	26.3399	7.245	17.2839	28.99	13.2327	19.3293	8.15313
29.0271	26.3625	7.252	17.2983	29.0177	13.2566	19.3478	8.16576
29.0549	26.3975	7.259	17.3126	29.0455	13.2917	19.3663	8.17567
29.0827	26.4324	7.266	17.3263	29.0733	13.3106	19.385	8.1454
29.1104	26.4615	7.273	17.3425	29.1011	13.3169	19.4035	8.10031
29.1382	26.4827	7.279	17.3586	29.1289	13.3201	19.4221	8.07121
29.166	26.5023	7.286	17.3755	29.1566	13.3276	19.4406	8.05027
29.1938	26.5191	7.293	17.3923	29.1844	13.3389	19.4591	8.03103
29.2215	26.538	7.3	17.4095	29.2122	13.3514	19.4776	8.02884
29.2493	26.5562	7.307	17.4253	29.2403	13.3621	19.4959	8.03326
29.2771	26.5679	7.314	17.4404	29.2677	13.3703	19.5147	8.04205
29.3049	26.5766	7.321	17.4534	29.2955	13.3615	19.5331	8.0558
29.3327	26.589	7.328	17.4664	29.3233	13.3389	19.5517	8.07446
29.3604	26.6043	7.335	17.4825	29.3511	13.3313	19.5702	8.09594
29.3882	26.6181	7.342	17.4997	29.3789	13.325	19.5885	8.11571
29.416	26.6319	7.349	17.5176	29.4066	13.3194	19.6071	8.12835
29.4438	26.6451	7.356	17.5362	29.4344	13.332	19.6257	8.12835
29.4716	26.6611	7.363	17.5534	29.4625	13.3489	19.6443	8.12121
29.4996	26.6764	7.37	17.5685	29.49	13.359	19.6626	8.09813
29.5271	26.6902	7.377	17.5807	29.5178	13.3584	19.6811	8.06237
29.5549	26.7055	7.384	17.5944	29.5455	13.3521	19.6999	8.04313
29.5827	26.7208	7.391	17.6071	29.5733	13.3502	19.7183	8.03821
29.6104	26.7485	7.398	17.6172	29.6011	13.3502	19.7369	8.02004
29.6382	26.7849	7.405	17.6302	29.6289	13.342	19.7554	8.00795
29.666	26.8177	7.411	17.6467	29.6566	13.3282	19.7739	8.01125
29.6938	26.8439	7.418	17.6664	29.6844	13.3276	19.7922	8.01786
29.7216	26.8723	7.425	17.6857	29.7125	13.3339	19.8109	8.02996
29.7496	26.8963	7.432	17.7029	29.7403	13.3414	19.8293	8.04259
29.7771	26.9167	7.439	17.7201	29.7678	13.3408	19.8478	8.05634
29.8049	26.9356	7.446	17.7355	29.7955	13.3326	19.8663	8.07121
29.8327	26.9531	7.453	17.7513	29.8233	13.31	19.885	8.08821
29.8605	26.975	7.46	17.7685	29.8511	13.2101	19.9035	8.10308
29.8882	26.9932	7.467	17.7871	29.8789	13.0159	19.9221	8.11955
29.916	27.0099	7.474	17.8082	29.9067	12.9241	19.9406	8.13554
29.9438	27.0252	7.481	17.8306	29.9344	12.904	19.9591	8.14982
29.9716	27.0463	7.488	17.8569	29.9625	12.9078	19.9776	8.15643
29.9997	27.066	7.495	17.8833	29.9903	12.9084	19.9961	8.12121
30.0271	27.0806	7.502	17.9082	30.0178	12.9103	20.0147	8.10308
30.0549	27.0944	7.509	17.9338	30.0455	12.9273	20.0332	8.11406
30.0827	27.1104	7.516	17.9577	30.0736	12.9537	20.0517	8.13772
30.1105	27.133	7.523	17.9819	30.1011	12.987	20.0702	8.15915
30.1382	27.1541	7.53	18.0065	30.1289	13.0209	20.0887	8.1729
30.166	27.1753	7.536	18.0307	30.1567	13.0234	20.1073	8.17839
30.1938	27.1986	7.544	18.0545	30.1844	12.882	20.1258	8.15973
30.2219	27.2313	7.55	18.0773	30.2125	12.7834	20.1443	8.15254
30.2497	27.2714	7.557	18.0991	30.2403	12.7714	20.1628	8.17179
30.2771	27.2998	7.564	18.1194	30.2678	12.7828	20.1813	8.185
30.3049	27.3253	7.571	18.1426	30.2956	12.806	20.1999	8.20094
30.333	27.353	7.578	18.164	30.3233	12.8406	20.2184	8.22295
30.3605	27.3814	7.585	18.1851	30.3511	12.872	20.2369	8.23942
30.3882	27.401	7.592	18.2057	30.3789	12.8953	20.2554	8.2554
30.416	27.4221	7.599	18.2286	30.4067	12.9204	20.2739	8.27188
30.4438	27.4367	7.606	18.251	30.4344	12.9374	20.2925	8.27848
30.4716	27.4534	7.613	18.2731	30.4625	12.9518	20.311	8.29661
30.4997	27.4724	7.62	18.2924	30.4903	12.9851	20.3295	8.32469
30.5271	27.4862	7.627	18.3103	30.5178	13.0221	20.348	8.35161
30.5549	27.5037	7.634	18.3272	30.5456	13.0706	20.3665	8.38183
30.583	27.5219	7.641	18.3409	30.5733	13.1265	20.3851	8.42089
30.6105	27.5394	7.648	18.3567	30.6011	13.1805	20.4035	8.46268
30.6383	27.5518	7.655	18.3742	30.6289	13.2333	20.4221	8.50174
30.666	27.5598	7.661	18.3949	30.6567	13.2742	20.4406	8.53308
30.6941	27.5699	7.669	18.4177	30.6845	13.3131	20.4591	8.5633
30.7219	27.5846	7.675	18.4413	30.7125	13.3521	20.4777	8.6029
30.7497	27.6042	7.682	18.4602	30.7403	13.3854	20.4961	8.64634
30.7771	27.6217	7.689	18.4767	30.7681	13.408	20.5147	8.68536
30.8049	27.637	7.696	18.4928	30.7959	13.425	20.5332	8.71728
30.8327	27.6639	7.703	18.5086	30.8236	13.4369	20.5517	8.75688
30.8605	27.6982	7.71	18.5244	30.8514	13.4589	20.5703	8.80357
30.8883	27.7331	7.717	18.5409	30.8792	13.4885	20.5887	8.85254
30.916	27.7623	7.724	18.562	30.907	13.5016	20.6073	8.89817
30.9438	27.7863	7.731	18.5858	30.9348	13.4728	20.6258	8.94107
30.9719	27.8125	7.738	18.6076	30.9625	13.4212	20.6443	8.97295
30.9997	27.8365	7.745	18.6293	30.9903	13.3785	20.6628	8.99165
31.0272	27.8554	7.752	18.6493	31.0181	13.3634	20.6813	9.00375
31.0549	27.8722	7.759	18.6672	31.0459	13.3615	20.6999	9.01527
31.083	27.8889	7.766	18.6844	31.0737	13.3816	20.7184	9.02629
31.1105	27.9064	7.773	18.7016	31.1014	13.4231	20.7369	9.03344
31.1386	27.9217	7.779	18.7206	31.1292	13.4576	20.7554	9.04223
31.166	27.9378	7.786	18.742	31.157	13.4878	20.7739	9.04991
31.1941	27.9618	7.794	18.7655	31.1845	13.523	20.7925	9.05268
31.2219	27.9785	7.8	18.7897	31.2125	13.5708	20.811	9.05487
31.2497	27.9895	7.807	18.8111	31.2403	13.6154	20.8295	9.05433
31.2772	27.9967	7.814	18.8283	31.2681	13.6474	20.848	9.04388
31.3049	28.0062	7.821	18.8445	31.2959	13.6732	20.8665	9.02299
31.333	28.0222	7.828	18.8578	31.3237	13.7065	20.8851	9.00317
31.3605	28.0375	7.835	18.8712	31.3514	13.7392	20.9036	8.97844
31.3886	28.0536	7.842	18.8848	31.3789	13.7624	20.9221	8.96964
31.4161	28.0717	7.849	18.8978	31.407	13.7819	20.9406	8.9746
31.4441	28.1031	7.856	18.9115	31.4348	13.8083	20.9591	8.98946
31.4719	28.1417	7.863	18.9259	31.4626	13.841	20.9777	9.01201
31.4997	28.1802	7.87	18.9389	31.4903	13.8831	20.9962	9.03616
31.5272	28.2065	7.877	18.9522	31.5181	13.9233	21.0147	9.05487
31.5549	28.2269	7.884	18.9635	31.5456	13.9497	21.0332	9.06973
31.583	28.2465	7.891	18.955	31.5734	13.978	21.0517	9.08679
31.6105	28.2654	7.898	18.8957	31.6014	13.9987	21.0703	9.11263
31.6386	28.2815	7.904	18.8129	31.6289	14.0232	21.0888	9.13406
31.6661	28.2931	7.911	18.755	31.6567	14.054	21.1073	9.15384
31.6938	28.3033	7.919	18.7125	31.6845	14.0961	21.1258	9.17696
31.7219	28.3179	7.926	18.6764	31.7123	14.1458	21.1443	9.19893
31.7497	28.3339	7.932	18.6434	31.74	14.1879	21.1629	9.21214
31.7775	28.3492	7.939	18.6142	31.7678	14.2187	21.1813	9.21487
31.8053	28.3652	7.946	18.5932	31.7956	14.2394	21.1999	9.21929
31.833	28.3805	7.953	18.5799	31.8234	14.2476	21.2184	9.22424
31.8608	28.3958	7.96	18.569	31.8512	14.2218	21.2371	9.22366
31.8886	28.4046	7.967	18.5599	31.8789	14.1941	21.2555	9.21379
31.9164	28.4177	7.974	18.5529	31.9067	14.1671	21.2739	9.19674
31.9442	28.4359	7.981	18.5455	31.9345	14.1552	21.2925	9.17089
31.9719	28.4563	7.988	18.5377	31.9623	14.1571	21.311	9.15607
31.9997	28.4832	7.995	18.5314	31.99	14.1609	21.3295	9.15933
32.0275	28.5029	8.002	18.5227	32.0178	14.1558	21.3481	9.16978
32.055	28.5327	8.009	18.5069	32.0456	14.1495	21.3665	9.18411
32.083	28.5743	8.016	18.4911	32.0734	14.1206	21.3851	9.20388
32.1108	28.6128	8.023	18.483	32.1012	14.1087	21.4036	9.23357
32.1386	28.642	8.03	18.4781	32.1289	14.1244	21.4221	9.26272
32.1661	28.6653	8.036	18.4756	32.1567	14.115	21.4406	9.28362
32.1942	28.6842	8.044	18.477	32.1845	14.0716	21.4591	9.31
32.2219	28.7046	8.051	18.4802	32.2123	14.0603	21.4777	9.35125
32.2497	28.7279	8.057	18.484	32.2401	14.0653	21.4962	9.39138
32.2775	28.7432	8.064	18.4869	32.2681	14.0597	21.5147	9.42768
32.305	28.7585	8.071	18.49	32.2956	14.059	21.5332	9.45683
32.3331	28.7753	8.078	18.496	32.3234	14.0716	21.5517	9.4821
32.3608	28.7934	8.085	18.5048	32.3515	14.0842	21.5703	9.50741
32.3886	28.8073	8.092	18.5142	32.3789	14.1043	21.5888	9.53379
32.4161	28.8196	8.099	18.5265	32.4067	14.1338	21.6073	9.56129
32.4442	28.8299	8.106	18.5399	32.4345	14.1715	21.6258	9.58549
32.4719	28.8444	8.113	18.5518	32.4623	14.2199	21.6443	9.60692
32.4997	28.8619	8.12	18.5651	32.4901	14.2727	21.6629	9.62451
32.5275	28.8786	8.127	18.5764	32.5178	14.3267	21.6814	9.63991
32.555	28.8969	8.134	18.5872	32.5456	14.3733	21.6999	9.65259
32.5831	28.918	8.141	18.5981	32.5734	14.4185	21.7184	9.66304
32.6108	28.9471	8.148	18.6069	32.6012	14.4707	21.7371	9.65424
32.6386	28.9814	8.155	18.6142	32.629	14.5254	21.7557	9.54152
32.6661	29.0119	8.161	18.6227	32.6567	14.5668	21.774	9.37929
32.6942	29.0433	8.169	18.6304	32.6845	14.5863	21.7925	9.28143
32.722	29.0724	8.176	18.6381	32.7123	14.5938	21.811	9.22862
32.7497	29.1001	8.182	18.643	32.7404	14.5743	21.8295	9.18411
32.7775	29.1161	8.189	18.6451	32.7682	14.5247	21.8481	9.13679
32.805	29.1314	8.196	18.6476	32.7956	14.4788	21.8666	9.09888
32.8331	29.1408	8.203	18.6514	32.8234	14.4713	21.8851	9.08455
32.8608	29.1452	8.21	18.6567	32.8512	14.4732	21.9038	9.0829
32.8886	29.1452	8.217	18.6627	32.879	14.465	21.9223	9.08679
32.9164	29.1467	8.224	18.6669	32.9067	14.4688	21.9409	9.09009
32.9442	29.154	8.231	18.6711	32.9345	14.4864	21.9591	9.09612
32.972	29.1634	8.238	18.675	32.9623	14.5008	21.9777	9.10768
32.9997	29.1714	8.245	18.6757	32.9904	14.509	21.9964	9.12196
33.0275	29.1758	8.252	18.6774	33.0182	14.5128	22.0147	9.13295
33.055	29.178	8.259	18.6781	33.0456	14.5241	22.0333	9.13737
33.0831	29.1794	8.266	18.6771	33.0734	14.5272	22.0517	9.1346
33.1109	29.1838	8.273	18.6785	33.1015	14.5109	22.0705	9.12746
33.1386	29.1911	8.28	18.6844	33.129	14.4581	22.089	9.11371
33.1664	29.1998	8.286	18.6929	33.1571	14.399	22.1073	9.09446
33.1942	29.2115	8.294	18.7013	33.1845	14.3406	22.1259	9.07634
33.222	29.2267	8.3	18.7083	33.2123	14.3148	22.1443	9.06478
33.2497	29.2486	8.307	18.7132	33.2404	14.2916	22.1631	9.06147
33.2775	29.2646	8.314	18.7157	33.2682	14.2658	22.1814	9.06036
33.3053	29.2661	8.321	18.7192	33.2956	14.2589	22.1999	9.06094
33.3331	29.2676	8.328	18.7237	33.3234	14.2714	22.2184	9.06589
33.3609	29.2727	8.335	18.73	33.3515	14.2935	22.2371	9.08455
33.3886	29.2705	8.342	18.7399	33.379	14.3136	22.2557	9.09996
33.4164	29.2625	8.349	18.7543	33.4071	14.3399	22.2742	9.11205
33.4442	29.2552	8.356	18.7732	33.4345	14.3758	22.2925	9.12469
33.472	29.2493	8.363	18.7887	33.4623	14.4154	22.311	9.14286
33.4998	29.2443	8.37	18.8052	33.4904	14.4518	22.3297	9.16487
33.5275	29.2311	8.377	18.8199	33.5182	14.4851	22.3481	9.18683
33.5553	29.2144	8.384	18.8357	33.5457	14.5241	22.3666	9.2083
33.5831	29.2057	8.391	18.8525	33.5734	14.5649	22.3851	9.23415
33.6109	29.1983	8.398	18.8729	33.6012	14.5932	22.4038	9.26768
33.6387	29.1918	8.404	18.8936	33.629	14.6089	22.4223	9.30339
33.6664	29.1736	8.411	18.9157	33.6568	14.6334	22.4409	9.33585
33.6942	29.1612	8.419	18.9385	33.6845	14.6617	22.4594	9.37214
33.722	29.162	8.425	18.9613	33.7126	14.6812	22.4777	9.41942
33.7498	29.1707	8.432	18.9817	33.7404	14.6944	22.4964	9.47058
33.7775	29.1751	8.439	19.002	33.7682	14.6982	22.5149	9.52228
33.8053	29.178	8.446	19.021	33.796	14.6982	22.5333	9.56571
33.8331	29.1911	8.453	19.0399	33.8234	14.7044	22.552	9.60031
33.8609	29.2224	8.46	19.0585	33.8515	14.7075	22.5705	9.64103
33.8887	29.2552	8.467	19.0775	33.8793	14.6856	22.589	9.68612
33.9164	29.2763	8.474	19.0957	33.9071	14.6655	22.6075	9.72625
33.9442	29.2996	8.481	19.1147	33.9349	14.6541	22.6261	9.75978
33.972	29.3214	8.488	19.134	33.9626	14.6579	22.6444	9.79388
33.9998	29.3469	8.495	19.1515	33.9904	14.6554	22.6631	9.82964
34.0279	29.3651	8.502	19.1663	34.0182	14.651	22.6816	9.87308
34.0553	29.3739	8.509	19.1793	34.046	14.6447	22.7001	9.9154
34.0831	29.3804	8.516	19.1922	34.0734	14.6315	22.7187	9.95116
34.1109	29.3957	8.523	19.2031	34.1015	14.612	22.7372	9.99018
34.1387	29.4132	8.529	19.2109	34.1293	14.5706	22.7557	10.0292
34.1664	29.4219	8.536	19.2196	34.1571	14.5391	22.7742	10.0683
34.1942	29.4292	8.544	19.2154	34.1849	14.5272	22.7927	10.104
34.2223	29.4372	8.551	19.2042	34.2126	14.519	22.8111	10.1403
34.2498	29.4525	8.557	19.2024	34.2404	14.5059	22.8297	10.176
34.2776	29.4664	8.564	19.2017	34.2682	14.514	22.8481	10.2096
34.3053	29.4759	8.571	19.2003	34.296	14.5291	22.8668	10.231
34.3331	29.4889	8.578	19.1972	34.3235	14.5492	22.8853	10.2393
34.3609	29.5123	8.585	19.1954	34.3515	14.5731	22.9039	10.2585
34.3887	29.5428	8.592	19.1936	34.3793	14.6001	22.9223	10.2811
34.4164	29.5698	8.599	19.1915	34.4071	14.6253	22.9409	10.2981
34.4442	29.6047	8.606	19.1908	34.4349	14.6303	22.9594	10.3047
34.4723	29.6506	8.613	19.1947	34.4626	14.5347	22.9779	10.3168
34.4998	29.698	8.62	19.2014	34.4904	14.4009	22.9965	10.3338
34.5276	29.7373	8.627	19.2073	34.5182	14.3632	23.0149	10.3448
34.5553	29.7737	8.634	19.2119	34.546	14.3632	23.0335	10.3487
34.5831	29.8065	8.641	19.2168	34.5738	14.3619	23.052	10.3531
34.6109	29.8392	8.648	19.2214	34.6015	14.367	23.0705	10.3657
34.6387	29.8705	8.655	19.2259	34.6293	14.3764	23.089	10.3751
34.6665	29.9011	8.661	19.2305	34.6571	14.3745	23.1075	10.3635
34.6942	29.9325	8.669	19.2379	34.6849	14.3695	23.1261	10.3393
34.7223	29.9521	8.676	19.2459	34.7127	14.3695	23.1446	10.319
34.7498	29.9682	8.682	19.255	34.7404	14.3638	23.1631	10.3014
34.7779	29.9863	8.689	19.2663	34.7682	14.3638	23.1816	10.2778
34.8053	30.0002	8.696	19.2789	34.796	14.377	23.2001	10.2404
34.8331	30.0104	8.703	19.2909	34.8238	14.3776	23.2187	10.1991
34.8609	30.0082	8.71	19.3031	34.8515	14.3959	23.2372	10.1601
34.889	30.0096	8.717	19.3147	34.8793	14.4185	23.2557	10.1188
34.9165	30.0162	8.724	19.3249	34.9071	14.2909	23.2742	10.0776
34.9442	30.0337	8.731	19.3368	34.9349	13.6901	23.2927	10.0413
34.9723	30.0541	8.738	19.3473	34.9627	13.3282	23.3113	10.0177
34.9998	30.0825	8.745	19.3572	34.9904	13.2132	23.3298	10.0061
35.0276	30.1094	8.752	19.3652	35.0182	13.1598	23.3483	9.99844
35.0554	30.1444	8.759	19.3715	35.046	13.134	23.3668	9.99295
35.0831	30.1881	8.766	19.3768	35.0738	13.1095	23.3853	9.9858
35.1109	30.2303	8.773	19.3814	35.1016	13.09	23.4039	9.97808
35.1387	30.2762	8.78	19.3852	35.1293	13.0819	23.4224	9.97205
35.1665	30.3126	8.787	19.3884	35.1571	13.0844	23.4409	9.9671
35.1942	30.3418	8.794	19.3912	35.1849	13.0932	23.4594	9.96379
35.2223	30.3687	8.801	19.3961	35.2127	13.1108	23.4779	9.96433
35.2498	30.4	8.807	19.4032	35.2404	13.1346	23.4965	9.98085
35.2779	30.4284	8.814	19.407	35.2682	13.156	23.515	9.99018
35.3054	30.4517	8.821	19.4105	35.296	13.1686	23.5335	9.99844
35.3331	30.467	8.828	19.4151	35.3238	13.1636	23.552	10.0144
35.3609	30.483	8.835	19.4182	35.3516	13.1592	23.5705	10.0413
35.389	30.5063	8.842	19.4193	35.3793	13.1604	23.5891	10.0655
35.4165	30.5318	8.849	19.4217	35.4071	13.1623	23.6075	10.071
35.4443	30.5522	8.856	19.4242	35.4349	13.1535	23.6261	10.076
35.4723	30.569	8.863	19.4267	35.4627	13.1617	23.6446	10.0969
35.5001	30.5901	8.87	19.4295	35.4905	13.1856	23.6631	10.1243
35.5279	30.612	8.877	19.4302	35.5182	13.2088	23.6817	10.1508
35.5557	30.6345	8.884	19.4295	35.546	13.232	23.7001	10.1661
35.5832	30.6585	8.891	19.4316	35.5738	13.2585	23.7187	10.1606
35.6112	30.6862	8.898	19.4337	35.6016	13.2886	23.7372	10.153
35.639	30.7278	8.905	19.4323	35.6293	13.3163	23.7557	10.1568
35.6665	30.7751	8.912	19.4288	35.6571	13.3408	23.7743	10.1645
35.6943	30.8246	8.919	19.4249	35.6849	13.3502	23.7927	10.1645
35.7223	30.8741	8.925	19.4214	35.7127	13.3458	23.8113	10.1694
35.7501	30.9244	8.932	19.4168	35.7405	13.3477	23.8298	10.1733
35.7779	30.9717	8.939	19.4095	35.7682	13.3596	23.8483	10.1535
35.8054	31.0125	8.946	19.3996	35.796	13.3797	23.8668	10.1216
35.8332	31.0467	8.953	19.3902	35.8238	13.398	23.8853	10.0265
35.8612	31.0781	8.96	19.3779	35.8516	13.4131	23.9039	9.95116
35.889	31.113	8.967	19.3635	35.8794	13.4143	23.9224	9.93683
35.9168	31.1399	8.974	19.3491	35.9071	13.4061	23.9409	9.93299
35.9443	31.1647	8.981	19.3358	35.9349	13.3973	23.9594	9.92585
35.9724	31.1873	8.988	19.3259	35.9627	13.3936	23.9779	9.91817
36.0001	31.2128	8.995	19.3168	35.9905	13.3967	23.9965	9.91817
36.0279	31.2448	9.002	19.3087	36.0183	13.4055	24.015	9.92254
36.0557	31.2644	9.009	19.301	36.046	13.4187	24.0335	9.92585
36.0832	31.2819	9.016	19.295	36.0738	13.4357	24.052	9.91871
36.1112	31.3096	9.023	19.2888	36.1016	13.4514	24.0705	9.90219
36.139	31.3373	9.03	19.2831	36.1294	13.4633	24.0891	9.88295
36.1665	31.3606	9.037	19.2786	36.1571	13.469	24.1076	9.81808
36.1943	31.3839	9.044	19.2768	36.1849	13.4658	24.1261	9.63719
36.2224	31.413	9.05	19.2765	36.2127	13.4633	24.1446	9.39688
36.2501	31.4546	9.057	19.2747	36.2405	13.4627	24.1631	9.20277
36.2779	31.5055	9.064	19.273	36.2683	13.469	24.1817	9.06696
36.3057	31.5514	9.071	19.2719	36.296	13.4734	24.2002	8.97076
36.3332	31.5929	9.078	19.2701	36.3238	13.4715	24.2187	8.90643
36.3613	31.633	9.085	19.2687	36.3516	13.4658	24.2372	8.84924
36.389	31.6715	9.092	19.2687	36.3794	13.4696	24.2557	8.79424
36.4168	31.7029	9.099	19.2712	36.4072	13.479	24.2743	8.7508
36.4443	31.724	9.106	19.274	36.4349	13.4897	24.2928	8.72826
36.4724	31.7422	9.113	19.2782	36.4627	13.4941	24.3113	8.71893
36.5001	31.7626	9.12	19.2824	36.4908	13.4966	24.3298	8.71013
36.5279	31.7873	9.127	19.2835	36.5183	13.5111	24.3483	8.70134
36.5557	31.8063	9.134	19.2828	36.546	13.5186	24.3669	8.69692
36.5832	31.8223	9.141	19.281	36.5738	13.5148	24.3853	8.69415
36.6113	31.8332	9.148	19.2757	36.6016	13.5243	24.4039	8.69089
36.639	31.8558	9.155	19.2694	36.6294	13.5425	24.4224	8.68536
36.6668	31.8762	9.162	19.2617	36.6572	13.5689	24.4409	8.68098
36.6943	31.8857	9.169	19.2582	36.6849	13.594	24.4595	8.67987
36.7224	31.8988	9.176	19.2571	36.7127	13.6122	24.4779	8.67768
36.7502	31.9141	9.182	19.2571	36.7405	13.6248	24.4965	8.66888
36.7779	31.9344	9.189	19.2565	36.7683	13.6456	24.515	8.65402
36.8057	31.9534	9.196	19.2529	36.7961	13.6707	24.5335	8.64027
36.8332	31.9702	9.203	19.2477	36.8238	13.6908	24.5521	8.6304
36.8613	31.9949	9.21	19.2438	36.8516	13.7034	24.5705	8.60728
36.889	32.0365	9.217	19.2396	36.8794	13.7134	24.5891	8.54844
36.9168	32.0721	9.224	19.2357	36.9075	13.7191	24.6076	8.48411
36.9443	32.1027	9.231	19.2337	36.9349	13.7222	24.6261	8.44893
36.9724	32.1282	9.238	19.2337	36.9627	13.7172	24.6447	8.42857
37.0002	32.153	9.245	19.2357	36.9908	13.6952	24.6631	8.40826
37.0279	32.1755	9.252	19.2372	37.0183	13.6688	24.6817	8.38241
37.0557	32.1821	9.259	19.2403	37.0461	13.6632	24.7002	8.35656
37.0835	32.1865	9.266	19.2431	37.0738	13.6581	24.7187	8.33951
37.1113	32.1923	9.273	19.2442	37.1016	13.6524	24.7372	8.32741
37.1391	32.2003	9.28	19.2438	37.1294	13.65	24.7559	8.31862
37.1668	32.2105	9.287	19.2452	37.1572	13.6543	24.7743	8.30871
37.1946	32.217	9.294	19.2491	37.185	13.6694	24.7928	8.30763
37.2224	32.2243	9.301	19.2565	37.2127	13.6876	24.8113	8.31366
37.2502	32.2353	9.307	19.267	37.2408	13.7147	24.8298	8.31366
37.2779	32.2462	9.314	19.2768	37.2686	13.743	24.8483	8.31643
37.3057	32.2571	9.321	19.2863	37.2964	13.7555	24.8669	8.32138
37.3332	32.2695	9.328	19.2947	37.3238	13.7392	24.8854	8.33732
37.3613	32.2789	9.335	19.3017	37.3516	13.7159	24.9039	8.35875
37.3891	32.2972	9.342	19.3073	37.3794	13.699	24.9226	8.38022
37.4168	32.319	9.349	19.313	37.4072	13.6901	24.9411	8.39781
37.4446	32.3386	9.356	19.3168	37.435	13.6889	24.9595	8.41647
37.4724	32.3714	9.363	19.3221	37.4627	13.7015	24.9782	8.44067
37.5002	32.4151	9.37	19.327	37.4905	13.7291	24.9965	8.46929
37.528	32.4588	9.377	19.3305	37.5183	13.7643	25.0152	8.48576
37.5557	32.4952	9.384	19.3301	37.5464	13.7951	25.0335	8.49183
37.5835	32.5222	9.391	19.3301	37.5742	13.8215	25.0521	8.4792
37.6113	32.5469	9.398	19.3287	37.6016	13.851	25.0706	8.45554
37.6391	32.5702	9.405	19.3245	37.6297	13.8743	25.0893	8.44455
37.6668	32.5892	9.412	19.3189	37.6575	13.8881	25.1078	8.43683
37.6943	32.6001	9.419	19.3147	37.685	13.8988	25.1261	8.43411
37.7224	32.6088	9.426	19.3105	37.7127	13.9082	25.1447	8.43518
37.7502	32.6234	9.433	19.3063	37.7408	13.9271	25.1632	8.44344
37.778	32.638	9.439	19.3003	37.7683	13.9522	25.1817	8.45938
37.8057	32.6424	9.446	19.2944	37.7961	13.9623	25.2002	8.47589
37.8335	32.6518	9.453	19.2873	37.8239	13.9579	25.2187	8.4929
37.8613	32.6627	9.46	19.2803	37.8516	13.9415	25.2373	8.50665
37.8891	32.6773	9.467	19.2701	37.8797	13.9108	25.2559	8.52205
37.9169	32.6918	9.474	19.254	37.9072	13.8592	25.2745	8.5446
37.9446	32.697	9.481	19.241	37.935	13.7053	25.293	8.55728
37.9724	32.7086	9.488	19.2333	37.9628	13.4489	25.3115	8.55067
38.0002	32.7254	9.495	19.2259	37.9908	13.2779	25.3299	8.55504
38.028	32.7501	9.502	19.2182	38.0186	13.2094	25.3483	8.5721
38.0557	32.7698	9.509	19.2098	38.0464	13.1887	25.3671	8.59576
38.0832	32.804	9.516	19.2017	38.0742	13.185	25.3854	8.62875
38.1113	32.8477	9.523	19.1954	38.1016	13.1937	25.4039	8.64304
38.1391	32.8907	9.53	19.1901	38.1297	13.2057	25.4227	8.65897
38.1669	32.9307	9.537	19.1863	38.1572	13.2144	25.4411	8.67879
38.1946	32.9599	9.544	19.1849	38.185	13.232	25.4597	8.70134
38.2224	32.9875	9.551	19.187	38.2128	13.2553	25.4782	8.72388
38.2502	33.0123	9.557	19.1912	38.2405	13.2842	25.4967	8.74804
38.278	33.0443	9.564	19.1961	38.2686	13.31	25.5152	8.77223
38.3058	33.0698	9.571	19.2	38.2964	13.3364	25.5337	8.79313
38.3335	33.0881	9.578	19.2035	38.3242	13.3571	25.5521	8.81129
38.3613	33.0975	9.585	19.2073	38.352	13.3754	25.5708	8.82942
38.3891	33.1026	9.592	19.2133	38.3797	13.3936	25.5893	8.8454
38.4169	33.1193	9.599	19.2228	38.4075	13.4149	25.6078	8.86571
38.4446	33.1376	9.606	19.2333	38.4353	13.4294	25.6261	8.8921
38.4724	33.1557	9.613	19.2452	38.4631	13.4281	25.6447	8.91741
38.5002	33.1674	9.62	19.2585	38.4908	13.43	25.6632	8.93393
38.528	33.1798	9.627	19.2722	38.5186	13.4269	25.6819	8.94603
38.5558	33.1995	9.634	19.2824	38.5464	13.4162	25.7004	8.94875
38.5835	33.2228	9.641	19.2919	38.5742	13.4105	25.7187	8.94603
38.6113	33.2431	9.648	19.3021	38.602	13.4162	25.7375	8.94107
38.6391	33.2664	9.655	19.3112	38.6297	13.4344	25.756	8.93558
38.6669	33.2948	9.662	19.3189	38.6575	13.4457	25.7745	8.93281
38.6947	33.3342	9.669	19.328	38.6853	13.4595	25.793	8.92951
38.7224	33.3779	9.676	19.3382	38.7131	13.4809	25.8115	8.92567
38.7502	33.4194	9.682	19.3491	38.7409	13.4997	25.8299	8.9383
38.778	33.4566	9.689	19.3604	38.7686	13.425	25.8486	8.9592
38.8058	33.4842	9.696	19.3684	38.7964	13.1748	25.8671	8.97679
38.8336	33.5068	9.703	19.3768	38.8242	13.0567	25.8854	8.99714
38.8613	33.5257	9.71	19.3849	38.852	13.0473	25.9039	9.02629
38.8891	33.5447	9.717	19.3926	38.8798	13.0687	25.9227	9.05487
38.9169	33.5723	9.724	19.4003	38.9075	13.0856	25.9412	9.06366
38.9447	33.5927	9.731	19.4088	38.9353	13.0831	25.9597	9.05321
38.9724	33.6037	9.738	19.4175	38.9631	13.0592	25.9782	9.02353
39.0002	33.6102	9.745	19.4277	38.9909	13.0511	25.9965	8.97076
39.028	33.624	9.752	19.4393	39.0186	13.0681	26.0153	8.8954
39.0561	33.6444	9.759	19.4505	39.0464	13.0819	26.0337	8.81897
39.0836	33.6634	9.766	19.46	39.0742	13.0838	26.0523	8.76071
39.1113	33.6765	9.773	19.4691	39.102	13.0907	26.0708	8.71616
39.1391	33.6845	9.78	19.4786	39.1298	13.1076	26.0893	8.67438
39.1669	33.6903	9.787	19.487	39.1575	13.1328	26.1079	8.64522
39.1947	33.7041	9.794	19.4944	39.1853	13.1566	26.1263	8.63371
39.2225	33.7195	9.801	19.5032	39.2131	13.1761	26.1449	8.62161
39.2502	33.7332	9.808	19.5133	39.2409	13.1937	26.1632	8.60893
39.278	33.753	9.814	19.5232	39.2686	13.2044	26.1819	8.58201
39.3061	33.7893	9.821	19.5337	39.2964	13.2176	26.2005	8.55563
39.3336	33.8272	9.828	19.5446	39.3242	13.2352	26.2189	8.55451
39.3613	33.8585	9.835	19.5551	39.352	13.2604	26.2375	8.56112
39.3891	33.8921	9.842	19.5656	39.3798	13.293	26.256	8.56938
39.4169	33.9234	9.849	19.5754	39.4075	13.3244	26.2745	8.57817
39.4447	33.9503	9.856	19.5842	39.4353	13.3477	26.293	8.59464
39.4725	33.9707	9.863	19.5941	39.4631	13.3615	26.3115	8.61388
39.5002	33.9889	9.87	19.6039	39.4909	13.3709	26.3301	8.63643
39.528	34.0035	9.877	19.6127	39.5187	13.3684	26.3486	8.66558
39.5558	34.01	9.884	19.6214	39.5464	13.3546	26.3671	8.69969
39.5833	34.0144	9.891	19.6288	39.5742	13.3445	26.3856	8.73487
39.6114	34.0202	9.898	19.6365	39.602	13.3514	26.4041	8.76621
39.6391	34.0275	9.905	19.6456	39.6298	13.3684	26.4227	8.79589
39.6669	34.0406	9.912	19.6548	39.6575	13.3791	26.4412	8.82451
39.6947	34.0508	9.919	19.6607	39.6853	13.3873	26.4597	8.84813
39.7222	34.0566	9.926	19.6607	39.7131	13.3961	26.4782	8.86629
39.7502	34.061	9.933	19.653	39.7409	13.3904	26.4967	8.88884
39.778	34.0799	9.939	19.6379	39.7687	13.3766	26.5153	8.91192
39.8058	34.1018	9.946	19.6179	39.7964	13.3703	26.5338	8.92897
39.8333	34.1178	9.953	19.5976	39.8242	13.3697	26.5523	8.93228
39.8614	34.1367	9.96	19.5797	39.852	13.3785	26.5708	8.92621
39.8891	34.1644	9.967	19.5649	39.8798	13.3967	26.5893	8.93228
39.9169	34.2125	9.974	19.552	39.9076	13.4262	26.6079	8.935
39.9447	34.2583	9.981	19.5389	39.9353	13.457	26.6264	8.93281
39.9722	34.2955	9.988	19.5295	39.9631	13.4872	26.6449	8.93116
40.0003	34.3261	9.995	19.5235	39.9909	13.5148	26.6634	8.92951
40.028	34.3633	10.002	19.5179	40.0187	13.5412	26.6819	8.93063
40.0558	34.3989	10.009	19.5123	40.0464	13.5563	26.7005	8.93558
40.0836	34.4288	10.016	19.5077	40.0742	13.5588	26.719	8.94656
40.1114	34.4507	10.023	19.5035	40.102	13.555	26.7375	8.94491
40.1391	34.471	10.03	19.4997	40.1298	13.5469	26.756	8.92455
40.1669	34.4921	10.037	19.4968	40.1576	13.5425	26.7745	8.90643
40.1947	34.5234	10.044	19.4962	40.1853	13.5532	26.7931	8.91027
40.2222	34.5548	10.051	19.4972	40.2131	13.5708	26.8116	8.91906
40.2503	34.581	10.058	19.4986	40.2409	13.5833	26.8301	8.92567
40.278	34.6043	10.064	19.5007	40.2687	13.5783	26.8486	8.93884
40.3058	34.624	10.071	19.5011	40.2965	13.5814	26.8671	8.95808
40.3336	34.6473	10.078	19.5	40.3242	13.5878	26.8857	8.9779
40.3614	34.6735	10.085	19.5007	40.352	13.6104	26.9041	8.99826
40.3892	34.6975	10.092	19.4993	40.3798	13.6437	26.9227	9.01804
40.4169	34.7266	10.099	19.4979	40.4076	13.682	26.9412	9.03344
40.4447	34.7594	10.106	19.4951	40.4353	13.7172	26.9597	9.05433
40.4722	34.798	10.113	19.4968	40.4631	13.7455	26.9783	9.07799
40.5003	34.8475	10.12	19.5	40.4909	13.7763	26.9967	9.09335
40.528	34.8999	10.127	19.5046	40.5187	13.802	27.0153	9.10379
40.5558	34.9524	10.134	19.5098	40.5465	13.8253	27.0338	9.11754
40.5836	34.9968	10.141	19.5126	40.5742	13.8605	27.0523	9.13188
40.6114	35.0347	10.148	19.5158	40.602	13.8994	27.0709	9.1467
40.6392	35.066	10.155	19.5196	40.6298	13.944	27.0893	9.17473
40.6669	35.0966	10.162	19.5228	40.6576	13.9962	27.1079	9.20554
40.6947	35.1272	10.169	19.5284	40.6854	14.054	27.1264	9.23138
40.7222	35.157	10.176	19.5344	40.7131	14.1037	27.1449	9.25174
40.7503	35.1883	10.183	19.5418	40.7409	14.1533	27.1634	9.27152
40.7781	35.2218	10.19	19.5502	40.7687	14.2049	27.1819	9.29625
40.8058	35.2524	10.197	19.559	40.7965	14.2526	27.2005	9.32321
40.8336	35.267	10.203	19.5688	40.8243	14.3004	27.219	9.34357
40.8614	35.2896	10.21	19.5797	40.852	14.3406	27.2375	9.35893
40.8892	35.3267	10.217	19.5895	40.8798	14.3902	27.256	9.37268
40.9169	35.3646	10.224	19.5979	40.9076	14.4512	27.2747	9.39027
40.9447	35.3908	10.231	19.6078	40.9354	14.504	27.2931	9.40237
40.9725	35.4105	10.238	19.6162	40.9631	14.5461	27.3116	9.40183
41.0003	35.4454	10.245	19.6253	40.9909	14.5907	27.3301	9.3925
41.0281	35.4862	10.252	19.633	41.0187	14.6315	27.3486	9.37656
41.0558	35.5234	10.259	19.6407	41.0468	14.6699	27.3671	9.35786
41.0836	35.5685	10.266	19.6463	41.0743	14.7013	27.3857	9.3496
41.1111	35.626	10.273	19.6519	41.102	14.722	27.4042	9.33696
41.1392	35.6821	10.28	19.6597	41.1298	14.7409	27.4227	9.32871
41.167	35.7346	10.287	19.6664	41.1576	14.7635	27.4412	9.32045
41.1947	35.7834	10.294	19.673	41.1854	14.7855	27.4597	9.31277
41.2222	35.8263	10.301	19.679	41.2132	14.788	27.4783	9.30174
41.2503	35.8671	10.308	19.6853	41.2409	14.7692	27.4968	9.28638
41.2781	35.9057	10.315	19.6916	41.2687	14.7459	27.5153	9.26438
41.3058	35.9428	10.322	19.6979	41.2968	14.766	27.5338	9.22973
41.3336	35.9676	10.329	19.7011	41.3243	14.8094	27.5523	9.17969
41.3614	35.988	10.335	19.7042	41.352	14.859	27.5709	9.12196
41.3892	36.0069	10.342	19.7095	41.3798	14.9181	27.5893	9.07576
41.417	36.0339	10.349	19.7151	41.4076	14.9841	27.6081	9.04388
41.4447	36.0594	10.356	19.72	41.4354	15.0488	27.6264	9.02022
41.4722	36.0776	10.363	19.7267	41.4632	15.1054	27.6449	8.9933
41.5003	36.0928	10.37	19.7334	41.4909	15.172	27.6635	8.96196
41.5281	36.1045	10.377	19.7404	41.5187	15.2386	27.6819	8.92951
41.5559	36.1278	10.384	19.7436	41.5468	15.2933	27.7005	8.89871
41.5836	36.1489	10.391	19.7464	41.5743	15.3391	27.719	8.86848
41.6114	36.1672	10.398	19.7488	41.6021	15.3718	27.7375	8.83714
41.6392	36.1868	10.405	19.7502	41.6298	15.3901	27.7561	8.80522
41.667	36.2211	10.412	19.7506	41.6576	15.4133	27.7747	8.77612
41.6947	36.2676	10.419	19.7523	41.6854	15.439	27.7931	8.74915
41.7225	36.3135	10.426	19.7555	41.7132	15.4547	27.8116	8.72223
41.7503	36.3557	10.433	19.7628	41.7409	15.4547	27.8301	8.69415
41.7781	36.3951	10.44	19.7699	41.7687	15.4673	27.8487	8.66888
41.8059	36.4323	10.447	19.7755	41.7968	15.4887	27.8671	8.64085
41.8336	36.4585	10.453	19.778	41.8243	15.4831	27.8857	8.60951
41.8614	36.4767	10.46	19.7794	41.8524	15.4585	27.9042	8.5754
41.8892	36.489	10.467	19.7825	41.8798	15.4585	27.9227	8.50558
41.917	36.5036	10.474	19.785	41.9076	15.4805	27.9414	8.36317
41.9448	36.524	10.481	19.7885	41.9354	15.5088	27.9599	8.26527
41.9725	36.543	10.488	19.793	41.9632	15.5415	27.9785	8.20205
42.0003	36.5604	10.495	19.7997	41.991	15.5779	27.997	8.14871
42.0284	36.5743	10.502	19.8092	42.0187	15.6043	28.0153	8.10089
42.0559	36.5903	10.509	19.8208	42.0468	15.6395	28.034	8.0558
42.0836	36.6114	10.516	19.8299	42.0743	15.6892	28.0523	8.01237
42.1114	36.6289	10.523	19.8373	42.1024	15.7476	28.0709	7.96451
42.1392	36.6427	10.53	19.846	42.1298	15.7997	28.0896	7.91281
42.167	36.6624	10.537	19.8544	42.1576	15.84	28.1081	7.86665
42.1948	36.6893	10.544	19.8622	42.1857	15.8827	28.1266	7.82429
42.2225	36.7214	10.551	19.8688	42.2132	15.9292	28.1449	7.78362
42.2503	36.7527	10.558	19.8773	42.241	15.9719	28.1635	7.74455
42.2784	36.7898	10.565	19.8871	42.269	16.0153	28.182	7.71268
42.3062	36.8451	10.572	19.8955	42.2968	16.0587	28.2007	7.68188
42.3337	36.9012	10.579	19.9018	42.3243	16.102	28.219	7.65826
42.3614	36.9479	10.585	19.9088	42.3521	16.1485	28.2375	7.63513
42.3892	36.9901	10.592	19.9144	42.3799	16.1969	28.2563	7.60821
42.4173	37.0316	10.599	19.9208	42.4076	16.2497	28.2748	7.57795
42.4451	37.0688	10.606	19.9271	42.4354	16.2931	28.2933	7.54388
42.4726	37.0899	10.613	19.932	42.4635	16.3088	28.3116	7.50647
42.5003	37.108	10.62	19.9397	42.491	16.2975	28.3301	7.46304
42.5284	37.1357	10.627	19.9454	42.519	16.3107	28.3487	7.40915
42.5562	37.1678	10.634	19.9485	42.5468	16.3408	28.3672	7.34317
42.584	37.1998	10.641	19.9499	42.5746	16.3654	28.3857	7.25795
42.6114	37.2173	10.648	19.9509	42.6024	16.3779	28.4042	7.18701
42.6392	37.2253	10.655	19.9524	42.6299	16.4005	28.4227	7.14799
42.667	37.2522	10.662	19.9541	42.6576	16.4332	28.4413	7.12321
42.6951	37.2799	10.669	19.9538	42.6854	16.4753	28.4597	7.09683
42.7226	37.2996	10.676	19.9517	42.7135	16.5243	28.4783	7.06661
42.7503	37.312	10.683	19.952	42.741	16.5715	28.4968	7.0479
42.7784	37.3207	10.69	19.9524	42.7688	16.6155	28.5153	7.03415
42.8062	37.3498	10.697	19.9513	42.7968	16.6613	28.5339	7.0204
42.834	37.3775	10.704	19.9495	42.8246	16.7078	28.5523	7.0171
42.8615	37.3986	10.71	19.9464	42.8524	16.7462	28.5709	7.02205
42.8892	37.427	10.717	19.9443	42.8802	16.7776	28.5894	7.03031
42.917	37.4766	10.724	19.9443	42.9076	16.8021	28.6079	7.04241
42.9448	37.5268	10.731	19.945	42.9357	16.8254	28.6265	7.05781
42.9726	37.5669	10.738	19.9468	42.9635	16.8448	28.6449	7.0754
43.0003	37.6033	10.745	19.9503	42.9913	16.8681	28.6635	7.09518
43.0284	37.6426	10.752	19.9552	43.0191	16.897	28.682	7.11442
43.0562	37.6754	10.759	19.9594	43.0468	16.9359	28.7005	7.13036
43.084	37.7001	10.766	19.9629	43.0746	16.9743	28.719	7.15018
43.1115	37.7118	10.773	19.9664	43.1024	17.0082	28.7375	7.17272
43.1392	37.7176	10.78	19.9706	43.1299	17.0453	28.7561	7.19308
43.1673	37.7409	10.787	19.9755	43.158	17.0905	28.7746	7.21781
43.1951	37.7708	10.794	19.9811	43.1857	17.1194	28.7931	7.24585
43.2226	37.7912	10.801	19.9913	43.2135	17.1314	28.8116	7.27281
43.2504	37.8057	10.808	20.0036	43.2413	17.1314	28.8301	7.29205
43.2784	37.813	10.815	20.0166	43.2691	17.1339	28.8487	7.31295
43.3062	37.8298	10.822	20.0285	43.2968	17.1484	28.8672	7.33768
43.334	37.8553	10.828	20.039	43.3246	17.1779	28.8857	7.36295
43.3615	37.8662	10.835	20.0499	43.3524	17.2074	28.9042	7.38772
43.3892	37.8749	10.842	20.058	43.3802	17.2313	28.9227	7.4108
43.4173	37.8968	10.849	20.0668	43.408	17.2395	28.9413	7.43719
43.4451	37.9325	10.856	20.0741	43.4354	17.2426	28.9598	7.46085
43.4726	37.9645	10.863	20.0818	43.4635	17.2464	28.9783	7.47295
43.5004	38.006	10.87	20.0917	43.4913	17.2514	28.9968	7.47402
43.5284	38.0541	10.877	20.1025	43.5191	17.2577	29.0153	7.4746
43.5562	38.1058	10.884	20.1124	43.5469	17.2602	29.0339	7.48723
43.584	38.1502	10.891	20.1215	43.5746	17.2508	29.0524	7.49496
43.6115	38.1823	10.898	20.1289	43.6024	17.2106	29.0709	7.48835
43.6393	38.2157	10.905	20.137	43.6302	17.1578	29.0894	7.48339
43.6673	38.2544	10.912	20.145	43.658	17.1308	29.1079	7.48942
43.6948	38.2944	10.919	20.151	43.6858	17.1151	29.1265	7.50701
43.7226	38.3163	10.926	20.158	43.7135	17.1037	29.145	7.52188
43.7504	38.3207	10.933	20.1671	43.7413	17.0817	29.1635	7.53232
43.7784	38.3323	10.94	20.1759	43.7691	17.0704	29.182	7.54112
43.8062	38.3607	10.947	20.185	43.7969	17.0861	29.2005	7.54884
43.834	38.384	10.954	20.1931	43.8246	17.1094	29.2191	7.55763
43.8615	38.3905	10.96	20.2005	43.8524	17.1308	29.2375	7.55817
43.8893	38.3854	10.967	20.2075	43.8802	17.1471	29.2561	7.52299
43.9173	38.3818	10.974	20.2135	43.908	17.1672	29.2746	7.44763
43.9451	38.3964	10.981	20.219	43.9358	17.1892	29.2931	7.32996
43.9729	38.4037	10.988	20.2243	43.9635	17.1905	29.3117	7.18701
44.0004	38.4059	10.995	20.2307	43.9913	17.1766	29.3301	7.06603
44.0285	38.4095	11.002	20.2377	44.0191	17.1729	29.3487	6.95938
44.0562	38.4226	11.009	20.2457	44.0469	17.1766	29.3672	6.87085
44.084	38.4386	11.016	20.2556	44.0747	17.1924	29.3857	6.7867
44.1115	38.4546	11.023	20.2636	44.1024	17.2043	29.4043	6.70201
44.1393	38.4619	11.03	20.2728	44.1302	17.2036	29.4227	6.62946
44.1673	38.4619	11.037	20.2819	44.158	17.2049	29.4413	6.57335
44.1951	38.4561	11.044	20.2892	44.1855	17.2081	29.4598	6.52826
44.2229	38.4321	11.051	20.2966	44.2135	17.2118	29.4785	6.4854
44.2504	38.4066	11.058	20.305	44.2413	17.2351	29.4968	6.4425
44.2785	38.3854	11.065	20.3163	44.2691	17.2709	29.5153	6.40839
44.3062	38.3709	11.072	20.3286	44.2969	17.3055	29.5339	6.38201
44.334	38.352	11.078	20.3391	44.3247	17.3337	29.5524	6.35946
44.3615	38.3265	11.085	20.3496	44.3524	17.3519	29.5709	6.33804
44.3893	38.306	11.092	20.3594	44.3802	17.372	29.5894	6.31714
44.4174	38.2944	11.099	20.3724	44.408	17.3959	29.6079	6.30339
44.4451	38.2893	11.106	20.3861	44.4358	17.4148	29.6265	6.30009
44.4729	38.2689	11.113	20.4009	44.4636	17.4368	29.645	6.30063
44.5004	38.2398	11.12	20.4177	44.4913	17.4538	29.6635	6.30063
44.5285	38.2201	11.127	20.4342	44.5191	17.4745	29.682	6.30228
44.5562	38.2157	11.134	20.4518	44.5469	17.5065	29.7005	6.30723
44.584	38.2107	11.141	20.4665	44.5747	17.5191	29.7191	6.30777
44.6118	38.199	11.148	20.4801	44.6024	17.5172	29.7376	6.30612
44.6396	38.1917	11.155	20.4924	44.6302	17.5072	29.7561	6.30777
44.6674	38.1939	11.162	20.5051	44.658	17.4971	29.7746	6.31054
44.6951	38.2063	11.169	20.517	44.6858	17.4971	29.7933	6.30996
44.7229	38.2274	11.176	20.5282	44.7136	17.5003	29.8119	6.30612
44.7504	38.2485	11.183	20.5391	44.7413	17.5065	29.8302	6.30116
44.7785	38.2689	11.19	20.55	44.7691	17.5197	29.8487	6.2979
44.8063	38.2879	11.197	20.5591	44.7969	17.5323	29.8674	6.29732
44.834	38.3024	11.204	20.5658	44.8247	17.5273	29.8857	6.29237
44.8618	38.309	11.21	20.5749	44.8525	17.5185	29.9043	6.28192
44.8893	38.3119	11.217	20.5823	44.8802	17.526	29.9228	6.26598
44.9174	38.3119	11.224	20.5907	44.908	17.5449	29.9413	6.25554
44.9451	38.3126	11.231	20.5998	44.9358	17.565	29.9598	6.2429
44.9729	38.3163	11.238	20.6079	44.9636	17.5499	29.9785	6.2242
45.0007	38.3134	11.245	20.617	44.9913	17.5266	29.9969	6.20607
45.0285	38.3075	11.252	20.6276	45.0191	17.5405	30.0153	6.18902
45.0563	38.3075	11.259	20.6363	45.0469	17.5688	30.0341	6.1725
45.084	38.317	11.266	20.6437	45.0747	17.6058	30.0524	6.15603
45.1118	38.3221	11.273	20.6518	45.1025	17.6391	30.0709	6.13567
45.1393	38.3257	11.28	20.6595	45.1302	17.6749	30.0897	6.10487
45.1674	38.3352	11.287	20.6672	45.158	17.7271	30.1079	6.06638
45.1952	38.352	11.294	20.6735	45.1858	17.7692	30.1267	6.02625
45.2229	38.3643	11.301	20.6784	45.2136	17.8051	30.145	5.98554
45.2507	38.3847	11.308	20.683	45.2414	17.8258	30.1635	5.9333
45.2785	38.4073	11.315	20.689	45.2691	17.8403	30.1823	5.88
45.3063	38.4335	11.322	20.6949	45.2969	17.8528	30.2007	5.83929
45.3341	38.4736	11.329	20.7009	45.3247	17.8685	30.2191	5.80795
45.3618	38.5056	11.335	20.7058	45.3525	17.8842	30.2376	5.7821
45.3896	38.5318	11.342	20.7097	45.3802	17.9012	30.2561	5.76781
45.4174	38.5602	11.349	20.7146	45.408	17.9169	30.2747	5.76616
45.4452	38.5879	11.356	20.7174	45.4358	17.9339	30.2933	5.77277
45.4729	38.601	11.363	20.7202	45.4636	17.9534	30.3119	5.7821
45.5007	38.6083	11.37	20.7213	45.4914	17.9263	30.3302	5.79585
45.5285	38.6265	11.377	20.7227	45.5191	17.8138	30.3489	5.81344
45.5563	38.652	11.384	20.7237	45.5469	17.6932	30.3674	5.82996
45.5841	38.6724	11.391	20.7237	45.5747	17.6234	30.3857	5.84643
45.6118	38.6804	11.398	20.7234	45.6028	17.5945	30.4043	5.85799
45.6393	38.6847	11.405	20.7244	45.6303	17.5399	30.423	5.86237
45.6674	38.695	11.412	20.7272	45.658	17.5116	30.4413	5.86679
45.6952	38.719	11.419	20.7286	45.6858	17.5279	30.46	5.88
45.723	38.7394	11.426	20.729	45.7136	17.5518	30.4785	5.89701
45.7507	38.7474	11.433	20.7286	45.7414	17.5688	30.4969	5.90969
45.7785	38.7634	11.44	20.7304	45.7691	17.5914	30.5156	5.92344
45.8063	38.7904	11.447	20.7307	45.7969	17.6065	30.5341	5.93223
45.8341	38.8231	11.453	20.7307	45.8247	17.6159	30.5526	5.81179
45.8618	38.8501	11.46	20.7279	45.8528	17.6429	30.5711	5.64022
45.8893	38.8777	11.467	20.7244	45.8803	17.6812	30.5897	5.6133
45.9174	38.9222	11.474	20.7202	45.908	17.724	30.6082	5.62045
45.9452	38.9768	11.481	20.7163	45.9361	17.751	30.6267	5.61933
45.973	39.0205	11.488	20.7128	45.9636	17.7699	30.6452	5.60781
46.0007	39.0547	11.495	20.7086	45.9914	17.7874	30.6635	5.6067
46.0285	39.0831	11.502	20.7054	46.0192	17.8063	30.6823	5.61
46.0563	39.1086	11.509	20.7034	46.0469	17.8276	30.7008	5.62375
46.0841	39.1377	11.516	20.7002	46.075	17.8496	30.7191	5.63531
46.1119	39.1574	11.523	20.6963	46.1028	17.8641	30.7376	5.6529
46.1396	39.1829	11.53	20.6928	46.1303	17.8704	30.7563	5.67268
46.1674	39.2113	11.537	20.6883	46.158	17.8836	30.7747	5.69688
46.1952	39.2368	11.544	20.6826	46.1858	17.9	30.7934	5.72219
46.223	39.2543	11.551	20.677	46.2136	17.92	30.8119	5.74415
46.2507	39.2666	11.558	20.6735	46.2414	17.937	30.8302	5.7667
46.2785	39.287	11.565	20.6704	46.2692	17.9515	30.8489	5.79201
46.3066	39.3162	11.572	20.6697	46.2969	17.976	30.8675	5.82281
46.3341	39.3417	11.579	20.6682	46.325	18.0042	30.8857	5.85304
46.3619	39.3635	11.585	20.6633	46.3528	18.0369	30.9043	5.88165
46.3896	39.3912	11.592	20.6567	46.3803	18.0728	30.9228	5.91076
46.4174	39.4247	11.599	20.6504	46.4081	18.1142	30.9415	5.94045
46.4452	39.4625	11.606	20.6426	46.4361	18.1588	30.9601	5.97018
46.473	39.5004	11.613	20.6314	46.4636	18.2028	30.9785	5.99545
46.5008	39.5427	11.62	20.6209	46.4914	18.2298	30.9971	6.01196
46.5285	39.5936	11.627	20.6149	46.5192	18.2148	31.0156	6.0279
46.5566	39.6483	11.634	20.6124	46.5469	18.2041	31.0341	6.04107
46.5841	39.6985	11.641	20.6083	46.575	18.2141	31.0527	6.04603
46.6119	39.7393	11.648	20.6026	46.6028	18.2173	31.0711	6.0433
46.6396	39.7743	11.655	20.5963	46.6306	18.2116	31.0897	6.03339
46.6674	39.8041	11.662	20.5918	46.6581	18.2016	31.1082	6.01853
46.6952	39.8325	11.669	20.5858	46.6861	18.2085	31.1267	6.01634
46.723	39.8566	11.676	20.5795	46.7136	18.211	31.1452	6.0246
46.7508	39.8835	11.683	20.5749	46.7417	18.211	31.1637	6.03228
46.7785	39.9126	11.69	20.5735	46.7692	18.2173	31.1823	6.03888
46.8066	39.9425	11.697	20.5735	46.797	18.2317	31.2008	6.04549
46.8344	39.9753	11.704	20.5745	46.825	18.2575	31.2193	6.05317
46.8619	39.9986	11.71	20.5774	46.8528	18.2858	31.2378	6.06036
46.8897	40.0218	11.717	20.5809	46.8803	18.3103	31.2563	6.06638
46.9174	40.0444	11.724	20.5837	46.9081	18.3241	31.2749	6.08013
46.9452	40.0714	11.731	20.5861	46.9358	18.3518	31.2934	6.10049
46.9733	40.099	11.738	20.5896	46.9636	18.3863	31.3119	6.12634
47.0008	40.1173	11.745	20.5918	46.9914	18.4228	31.3304	6.1483
47.0285	40.1369	11.752	20.5953	47.0192	18.4555	31.3489	6.1692
47.0566	40.1588	11.759	20.5981	47.047	18.4812	31.3673	6.19286
47.0841	40.1901	11.766	20.5998	47.075	18.5076	31.386	6.22366
47.1119	40.2309	11.773	20.5977	47.1028	18.5252	31.4045	6.25554
47.1397	40.2688	11.78	20.5949	47.1303	18.5246	31.423	6.28688
47.1674	40.3008	11.787	20.5935	47.1581	18.5214	31.4415	6.31603
47.1952	40.3299	11.794	20.5802	47.1862	18.5284	31.4601	6.35286
47.223	40.3591	11.801	20.544	47.2136	18.5334	31.4786	6.39411
47.2508	40.3838	11.808	20.5307	47.2417	18.5428	31.4971	6.42929
47.2786	40.4115	11.815	20.5272	47.2692	18.5541	31.5156	6.46504
47.3066	40.4355	11.822	20.5254	47.297	18.5648	31.5341	6.51179
47.3344	40.4581	11.829	20.5251	47.3251	18.5736	31.5527	6.55138
47.3619	40.4734	11.836	20.5226	47.3528	18.5811	31.5712	6.56679
47.3897	40.4857	11.842	20.5212	47.3806	18.5749	31.5897	6.59371
47.4174	40.5127	11.849	20.5202	47.4084	18.5773	31.6082	6.63112
47.4452	40.5498	11.856	20.5191	47.4362	18.5824	31.6267	6.67013
47.473	40.587	11.863	20.5188	47.4639	18.59	31.6453	6.7125
47.5008	40.603	11.87	20.5202	47.4917	18.6044	31.6637	6.75098
47.5286	40.6132	11.877	20.5212	47.5192	18.632	31.6823	6.78504
47.5566	40.6394	11.884	20.5216	47.547	18.6578	31.7008	6.81696
47.5844	40.6773	11.891	20.5209	47.5748	18.6553	31.7193	6.82683
47.6122	40.7094	11.898	20.5205	47.6025	18.6597	31.7379	6.79112
47.6397	40.7363	11.905	20.5181	47.6303	18.676	31.7563	6.75263
47.6675	40.7647	11.912	20.517	47.6581	18.698	31.7749	6.72295
47.6955	40.8142	11.919	20.5153	47.6859	18.7225	31.7934	6.685
47.7233	40.8725	11.926	20.5128	47.7137	18.7489	31.8119	6.63112
47.7508	40.9205	11.933	20.5093	47.7414	18.7904	31.8305	6.55469
47.7786	40.9672	11.94	20.5079	47.7692	18.8349	31.8489	6.46723
47.8066	41.005	11.947	20.5068	47.797	18.8688	31.8675	6.38969
47.8344	41.0443	11.954	20.5033	47.8248	18.9178	31.886	6.32924
47.8622	41.0808	11.961	20.4963	47.8525	18.9693	31.9045	6.26982
47.8897	41.1099	11.967	20.4882	47.8803	19.012	31.923	6.18241
47.9175	41.1354	11.974	20.4801	47.9081	19.0522	31.9415	6.06527
47.9455	41.1543	11.981	20.4731	47.9359	19.0905	31.9601	5.96138
47.9733	41.1711	11.988	20.4668	47.9637	19.1344	31.9786	5.90031
48.0008	41.1885	11.995	20.4591	47.9914	19.1734	31.9971	5.86844
48.0286	41.2155	12.002	20.4546	48.0192	19.201	32.0156	5.8558
48.0567	41.2395	12.009	20.4542	48.047	19.2287	32.0341	5.85304
48.0844	41.2621	12.016	20.4546	48.0748	19.2575	32.0527	5.85799
48.1122	41.2672	12.023	20.4532	48.1026	19.2952	32.0712	5.86679
48.1397	41.2723	12.03	20.451	48.1303	19.3411	32.0897	5.88107
48.1675	41.2869	12.037	20.4486	48.1581	19.3919	32.1082	5.89866
48.1956	41.3138	12.044	20.4447	48.1859	19.4365	32.1267	5.92781
48.2233	41.343	12.051	20.4419	48.2137	19.4717	32.1453	5.96464
48.2508	41.3699	12.058	20.4377	48.2414	19.4968	32.1638	5.9971
48.2786	41.4063	12.065	20.4345	48.2692	19.5207	32.1823	6.02183
48.3067	41.45	12.072	20.4317	48.297	19.5389	32.2008	6.04768
48.3344	41.5141	12.079	20.4282	48.3248	19.5433	32.2193	6.07629
48.3622	41.5767	12.085	20.4223	48.3526	19.5389	32.2379	6.10929
48.3897	41.6321	12.092	20.4159	48.3803	19.5194	32.2564	6.13183
48.4175	41.6845	12.099	20.4089	48.4081	19.4798	32.2749	6.14723
48.4456	41.7311	12.106	20.4033	48.4359	19.4233	32.2934	6.16482
48.4733	41.777	12.113	20.3959	48.4637	19.3856	32.3119	6.18295
48.5011	41.8083	12.12	20.3872	48.4915	19.3894	32.3305	6.19563
48.5286	41.8374	12.127	20.3819	48.5192	19.4032	32.349	6.18955
48.5567	41.8775	12.134	20.3788	48.547	19.4145	32.3675	6.17196
48.5845	41.9285	12.141	20.3763	48.5748	19.422	32.386	6.15821
48.6122	41.9765	12.148	20.3707	48.6026	19.4328	32.4045	6.15219
48.6397	42.0093	12.155	20.3626	48.6303	19.4528	32.4231	6.15491
48.6675	42.0319	12.162	20.3566	48.6581	19.4604	32.4416	6.1692
48.6956	42.0625	12.169	20.3507	48.6859	19.4516	32.4601	6.19232
48.7233	42.1156	12.176	20.3447	48.7137	19.4328	32.4786	6.21045
48.7511	42.1564	12.183	20.337	48.7415	19.385	32.4971	6.2275
48.7786	42.187	12.19	20.3289	48.7692	19.3304	32.5157	6.25442
48.8067	42.2074	12.197	20.3226	48.797	19.2852	32.5341	6.28415
48.8345	42.2547	12.204	20.3163	48.8248	19.2431	32.5527	6.31879
48.8622	42.3094	12.211	20.3086	48.8526	19.2086	32.5712	6.35232
48.8897	42.3552	12.217	20.3001	48.8807	19.1872	32.5897	6.3754
48.9175	42.4091	12.224	20.2906	48.9081	19.1759	32.6083	6.38915
48.9456	42.4812	12.231	20.2819	48.9359	19.1678	32.6269	6.40786
48.9734	42.5606	12.238	20.2728	48.9637	19.1684	32.6453	6.43424
49.0011	42.6298	12.245	20.264	48.9915	19.1728	32.6638	6.46286
49.0286	42.6895	12.252	20.2552	49.0192	19.1678	32.6823	6.49031
49.0567	42.7441	12.259	20.2464	49.047	19.1659	32.7009	6.51781
49.0845	42.8017	12.266	20.2384	49.0751	19.1759	32.7193	6.55411
49.1122	42.8526	12.273	20.2268	49.1026	19.1866	32.7379	6.59589
49.14	42.8985	12.28	20.2138	49.1304	19.1997	32.7564	6.63442
49.1675	42.9495	12.287	20.2008	49.1581	19.2167	32.7749	6.6729
49.1956	42.9983	12.294	20.1892	49.1859	19.2249	32.7934	6.71469
49.2234	43.0485	12.301	20.1759	49.2137	19.235	32.8119	6.75866
49.2511	43.0798	12.308	20.1626	49.2415	19.2519	32.8305	6.80156
49.2786	43.1031	12.315	20.1531	49.2693	19.2739	32.849	6.8417
49.3067	43.1425	12.322	20.144	49.297	19.2984	32.8675	6.88348
49.3345	43.1927	12.329	20.1331	49.3248	19.3291	32.886	6.92746
49.3623	43.2372	12.335	20.1226	49.3526	19.3793	32.9045	6.97366
49.39	43.2597	12.342	20.1089	49.3807	19.4233	32.9231	7.0171
49.4175	43.283	12.349	20.0938	49.4081	19.4566	32.9416	7.05946
49.4456	43.3202	12.356	20.0794	49.4359	19.4949	32.9601	7.10509
49.4734	43.3602	12.363	20.0661	49.4637	19.5376	32.9788	7.14576
49.5011	43.3974	12.37	20.0538	49.4915	19.579	32.9973	7.18482
49.5286	43.4432	12.377	20.0404	49.5193	19.6123	33.0159	7.22384
49.5567	43.5044	12.384	20.0285	49.547	19.6387	33.0342	7.25464
49.5845	43.5699	12.391	20.0166	49.5748	19.6569	33.0527	7.28545
49.6123	43.6304	12.398	20.0039	49.6029	19.682	33.0714	7.31679
49.64	43.672	12.405	19.9896	49.6307	19.7059	33.0897	7.34924
49.6675	43.7069	12.412	19.971	49.6582	19.726	33.1083	7.38661
49.6956	43.744	12.419	19.9468	49.6859	19.7467	33.1268	7.4317
49.7234	43.7957	12.426	19.925	49.714	19.7724	33.1455	7.47402
49.7512	43.8394	12.433	19.9074	49.7415	19.8057	33.1638	7.50759
49.7786	43.8722	12.44	19.8924	49.7693	19.8453	33.1823	7.53728
49.8067	43.8984	12.447	19.8808	49.797	19.8836	33.2009	7.55375
49.8345	43.9195	12.454	19.8685	49.8251	19.9137	33.2194	7.56366
49.8623	43.9581	12.461	19.8576	49.8529	19.9414	33.2381	7.57741
49.89	44.0004	12.467	19.845	49.8807	19.9815	33.2564	7.58674
49.9175	44.0419	12.474	19.833	49.9082	20.023	33.2749	7.58839
49.9456	44.0696	12.481	19.8257	49.9359	20.0808	33.2935	7.59004
49.9734	44.0921	12.488	19.8183	49.9637	20.1517	33.3121	7.59665
50.0012	44.13	12.495	19.8106	49.9918	20.2183	33.3307	7.60326
50.0286	44.1657	12.502	19.8039	50.0193	20.2622	33.3492	7.60161
50.0567	44.2007	12.509	19.7983	50.0471	20.2936	33.3675	7.59063
50.0845	44.2421	12.516	19.7948	50.0751	20.3213	33.3863	7.5708
50.1123	44.2931	12.523	19.7909	50.1029	20.3432	33.4045	7.54112
50.1401	44.3616	12.53	19.7839	50.1307	20.3508	33.4231	7.5021
50.1675	44.4366	12.537	19.7772	50.1585	20.3551	33.4418	7.4471
50.1956	44.5087	12.544	19.773	50.1859	20.3646	33.4601	7.39156
50.2234	44.5786	12.551	19.7706	50.214	20.3853	33.4789	7.33879
50.2512	44.639	12.558	19.7688	50.2418	20.4155	33.4973	7.29371
50.2786	44.7017	12.565	19.7685	50.2693	20.4305	33.5159	7.26125
50.3067	44.7643	12.572	19.7695	50.2971	20.4406	33.5342	7.24143
50.3345	44.8284	12.579	19.7709	50.3251	20.45	33.5529	7.22277
50.3623	44.8911	12.586	19.7716	50.3529	20.4632	33.5714	7.19527
50.3901	44.9325	12.592	19.772	50.3807	20.4876	33.5899	7.1529
50.4175	44.9748	12.599	19.7734	50.4085	20.514	33.6085	7.09299
50.4456	45.0323	12.606	19.7755	50.436	20.5379	33.627	7.04571
50.4734	45.0964	12.613	19.7807	50.464	20.5592	33.6455	7.0083
50.5012	45.1547	12.62	19.7885	50.4918	20.5913	33.664	6.98299
50.529	45.1911	12.627	19.7973	50.5196	20.6233	33.6825	6.96652
50.5567	45.2238	12.634	19.8071	50.5471	20.6553	33.7009	6.95661
50.5845	45.277	12.641	19.8162	50.5752	20.6936	33.7194	6.9533
50.6126	45.3396	12.648	19.8264	50.6029	20.7225	33.7381	6.95496
50.6404	45.3899	12.655	19.8341	50.6307	20.7451	33.7564	6.95772
50.6678	45.4365	12.662	19.8397	50.6585	20.7583	33.7751	6.97036
50.6956	45.4948	12.669	19.846	50.686	20.7728	33.7937	6.99018
50.7234	45.5844	12.676	19.8523	50.714	20.7884	33.8122	7.01049
50.7512	45.6688	12.683	19.8573	50.7418	20.7985	33.8307	7.03138
50.779	45.7417	12.69	19.8625	50.7696	20.8047	33.8492	7.05339
50.8067	45.8072	12.697	19.8699	50.7971	20.8174	33.8677	7.07924
50.8345	45.8662	12.704	19.8776	50.8252	20.8337	33.8861	7.10397
50.8623	45.9215	12.71	19.8843	50.8529	20.8582	33.9048	7.1271
50.8901	45.9609	12.717	19.8888	50.8807	20.8738	33.9231	7.14853
50.9176	45.9922	12.724	19.8955	50.9085	20.8719	33.9418	7.16665
50.9456	46.0228	12.731	19.9015	50.936	20.8682	33.9601	7.17545
50.9734	46.0556	12.738	19.9071	50.9641	20.8719	33.9789	7.17603
51.0012	46.0818	12.745	19.9117	50.9918	20.877	33.9974	7.18098
51.029	46.0862	12.752	19.9169	51.0193	20.8883	34.0159	7.18589
51.0567	46.1058	12.759	19.9236	51.0471	20.909	34.0344	7.19964
51.0845	46.14	12.766	19.9306	51.0752	20.9372	34.0529	7.22661
51.1123	46.1801	12.773	19.9362	51.1029	20.9712	34.0715	7.26179
51.1404	46.2135	12.78	19.9432	51.1307	21.0063	34.0899	7.2992
51.1679	46.2245	12.787	19.9474	51.1585	21.0396	34.1085	7.33821
51.1956	46.2405	12.794	19.9527	51.186	21.0785	34.127	7.37286
51.2234	46.274	12.801	19.9569	51.2141	21.1143	34.1455	7.4108
51.2512	46.3119	12.808	19.959	51.2418	21.1451	34.1641	7.45147
51.279	46.3425	12.815	19.9615	51.2696	21.1545	34.1825	7.48835
51.3068	46.376	12.822	19.9646	51.2974	21.1307	34.2011	7.51911
51.3345	46.4386	12.829	19.9702	51.3252	21.0691	34.2196	7.54826

## Sheet: Fig. 4 (a)
	LLST-1	LLST-2	LLST-3	LLST-4	Ref.
5.0019	581	617	645	692	428
5.0221	615	578	587	585	449
5.0424	532	512	523	488	436
5.0626	490	452	453	482	434
5.0829	467	473	484	469	442
5.1031	428	482	447	449	413
5.1234	416	411	456	441	400
5.1437	422	403	450	427	447
5.1639	421	469	450	410	425
5.1842	407	461	431	418	427
5.2044	425	459	429	434	414
5.2247	465	442	413	425	392
5.245	424	371	442	435	401
5.2652	386	413	406	412	415
5.2855	447	429	410	465	425
5.3057	461	416	431	392	450
5.326	417	445	404	399	397
5.3462	410	457	423	403	414
5.3665	377	421	411	419	426
5.3868	388	421	392	438	412
5.407	448	433	391	391	391
5.4273	381	418	412	412	445
5.4475	474	396	448	405	443
5.4678	428	419	401	402	381
5.4881	444	396	409	396	417
5.5083	387	396	443	380	392
5.5286	363	422	406	407	368
5.5488	413	427	432	409	377
5.5691	381	414	404	396	429
5.5893	410	380	437	432	412
5.6096	391	438	395	404	394
5.6299	379	427	427	391	395
5.6501	377	424	406	397	411
5.6704	371	418	444	384	414
5.6906	356	431	395	395	389
5.7109	394	401	418	361	394
5.7312	394	437	380	378	397
5.7514	393	384	392	427	374
5.7717	393	384	344	359	442
5.7919	408	387	399	413	366
5.8122	416	394	384	385	412
5.8324	394	401	410	385	406
5.8527	381	430	403	357	368
5.873	395	403	402	374	395
5.8932	376	456	375	362	390
5.9135	395	358	341	399	413
5.9337	400	425	373	406	377
5.954	416	439	380	380	395
5.9743	357	390	414	393	396
5.9945	414	402	408	378	424
6.0148	357	395	406	354	381
6.035	389	409	381	391	347
6.0553	385	411	379	349	382
6.0755	409	416	396	334	368
6.0958	377	405	431	389	346
6.1161	391	396	387	387	356
6.1363	377	387	407	380	384
6.1566	357	398	421	335	372
6.1768	404	420	381	371	394
6.1971	359	385	388	345	341
6.2173	350	353	386	366	328
6.2376	377	347	342	370	366
6.2579	426	398	368	377	378
6.2781	358	379	380	351	406
6.2984	378	400	358	374	402
6.3186	388	381	376	360	375
6.3389	339	369	385	337	382
6.3592	359	369	375	311	369
6.3794	359	396	342	370	393
6.3997	341	366	358	366	395
6.4199	359	365	378	378	376
6.4402	360	377	347	368	363
6.4604	357	336	409	342	368
6.4807	336	345	357	322	371
6.501	351	399	382	348	298
6.5212	376	354	348	355	358
6.5415	335	375	382	385	369
6.5617	353	391	376	357	369
6.582	392	354	392	366	369
6.6023	374	388	344	356	331
6.6225	366	372	338	369	355
6.6428	391	363	374	371	392
6.663	356	370	365	343	359
6.6833	338	367	350	342	320
6.7035	367	377	324	342	358
6.7238	343	396	302	346	350
6.7441	354	353	316	344	356
6.7643	354	389	339	353	358
6.7846	357	369	347	332	309
6.8048	353	314	341	334	339
6.8251	337	344	352	359	339
6.8454	337	325	365	344	345
6.8656	331	387	371	403	340
6.8859	352	359	332	367	348
6.9061	344	339	337	345	341
6.9264	320	382	391	323	359
6.9466	355	335	328	336	377
6.9669	372	335	347	332	313
6.9872	367	373	348	357	341
7.0074	324	354	334	354	332
7.0277	332	361	321	312	335
7.0479	339	357	339	339	300
7.0682	356	330	329	323	336
7.0885	327	354	343	351	325
7.1087	336	333	360	362	353
7.129	336	317	334	338	312
7.1492	355	352	348	310	295
7.1695	341	363	346	330	329
7.1897	365	313	310	302	308
7.21	339	349	321	318	286
7.2303	359	372	329	325	342
7.2505	311	336	335	326	309
7.2708	322	321	353	337	355
7.291	323	355	374	297	315
7.3113	293	310	301	333	309
7.3316	327	341	340	304	325
7.3518	334	318	323	347	318
7.3721	297	331	298	287	339
7.3923	320	343	295	309	354
7.4126	310	309	275	294	325
7.4328	334	353	303	314	314
7.4531	338	324	310	306	326
7.4734	332	332	328	357	342
7.4936	313	321	311	319	341
7.5139	302	325	315	319	298
7.5341	327	292	343	284	297
7.5544	275	335	313	292	314
7.5747	305	320	298	305	283
7.5949	328	310	318	355	288
7.6152	316	331	305	333	288
7.6354	286	284	301	316	291
7.6557	298	321	332	320	305
7.6759	308	264	298	289	277
7.6962	360	327	325	316	299
7.7165	295	342	312	299	299
7.7367	339	312	318	297	309
7.757	336	301	332	292	292
7.7772	323	294	311	287	316
7.7975	307	336	306	294	304
7.8177	298	347	306	283	303
7.838	306	330	292	322	299
7.8583	330	288	285	294	317
7.8785	296	312	333	316	292
7.8988	290	300	323	288	303
7.919	259	350	311	323	277
7.9393	303	302	297	315	278
7.9596	294	348	296	328	285
7.9798	296	321	298	264	299
8.0001	293	309	283	306	290
8.0203	321	320	297	273	292
8.0406	256	310	295	274	294
8.0608	289	304	288	279	300
8.0811	306	329	289	302	307
8.1014	305	293	302	331	269
8.1216	287	330	284	287	274
8.1419	283	301	275	300	286
8.1621	314	294	290	309	291
8.1824	307	286	274	276	277
8.2027	319	305	304	289	261
8.2229	269	284	312	282	308
8.2432	323	298	309	276	282
8.2634	294	317	283	275	284
8.2837	283	291	286	293	285
8.3039	277	303	292	276	274
8.3242	276	283	317	262	261
8.3445	304	316	276	295	244
8.3647	273	292	280	270	272
8.385	294	272	299	276	289
8.4052	295	322	268	325	296
8.4255	293	278	261	302	255
8.4458	286	311	320	249	274
8.466	287	289	312	281	273
8.4863	319	308	310	228	275
8.5065	290	287	301	265	264
8.5268	278	311	314	312	247
8.547	272	291	260	271	276
8.5673	251	294	296	267	273
8.5876	301	244	235	311	251
8.6078	296	307	256	297	264
8.6281	289	310	261	269	273
8.6483	276	304	244	313	291
8.6686	300	268	283	290	275
8.6889	301	273	283	268	257
8.7091	284	330	269	288	267
8.7294	265	305	269	268	269
8.7496	243	293	257	308	272
8.7699	274	283	297	305	286
8.7901	279	278	297	297	267
8.8104	285	284	305	276	279
8.8307	237	300	266	267	277
8.8509	286	279	310	295	250
8.8712	308	288	254	262	269
8.8914	291	279	261	293	291
8.9117	266	309	285	291	288
8.932	284	318	302	310	252
8.9522	262	321	296	280	264
8.9725	264	311	289	293	265
8.9927	236	288	299	252	277
9.013	318	301	279	306	305
9.0332	269	320	301	326	240
9.0535	296	301	301	292	286
9.0738	294	324	286	325	289
9.094	288	291	313	305	333
9.1143	274	355	303	329	296
9.1345	304	290	309	319	309
9.1548	315	347	324	298	298
9.1751	316	331	356	314	287
9.1953	345	350	306	316	338
9.2156	315	324	312	308	283
9.2358	348	383	333	352	292
9.2561	378	341	351	321	256
9.2763	316	365	342	316	267
9.2966	333	318	260	318	288
9.3169	365	328	288	290	260
9.3371	357	318	283	321	250
9.3574	369	316	313	313	249
9.3776	343	285	284	253	297
9.3979	293	278	279	279	267
9.4181	293	275	286	243	284
9.4384	296	269	276	282	247
9.4587	267	306	245	271	247
9.4789	275	296	266	279	287
9.4992	275	272	260	255	236
9.5194	244	261	261	284	259
9.5397	285	280	254	279	263
9.56	255	260	239	293	234
9.5802	291	288	265	265	280
9.6005	276	270	275	260	254
9.6207	256	246	237	256	268
9.641	248	282	276	219	293
9.6612	279	263	288	240	248
9.6815	258	258	252	282	264
9.7018	290	272	257	246	262
9.722	286	294	262	270	265
9.7423	241	250	267	261	237
9.7625	276	238	240	257	264
9.7828	224	275	267	235	262
9.8031	266	262	283	267	266
9.8233	235	246	254	252	260
9.8436	258	246	241	254	268
9.8638	227	237	250	247	264
9.8841	239	283	276	261	302
9.9043	273	277	258	258	257
9.9246	273	324	227	265	220
9.9449	273	245	259	266	285
9.9651	278	260	280	275	295
9.9854	273	317	289	256	249
10.0056	249	308	266	281	261
10.0259	271	269	287	274	262
10.0462	250	277	276	282	263
10.0664	236	296	303	296	285
10.0867	267	303	270	257	241
10.1069	259	286	268	263	258
10.1272	218	242	287	261	258
10.1474	237	266	277	270	271
10.1677	252	246	256	261	259
10.188	244	260	264	258	230
10.2082	271	265	244	278	247
10.2285	255	260	252	256	247
10.2487	244	269	270	248	240
10.269	236	257	261	249	238
10.2893	269	277	262	243	229
10.3095	244	272	248	220	254
10.3298	245	258	263	249	232
10.35	231	278	282	271	246
10.3703	273	247	253	238	248
10.3905	253	250	282	233	270
10.4108	279	258	244	242	232
10.4311	230	270	246	217	259
10.4513	242	258	246	238	270
10.4716	240	271	250	249	282
10.4918	255	266	255	239	266
10.5121	220	259	243	262	257
10.5324	251	266	241	269	259
10.5526	216	282	256	254	248
10.5729	255	242	261	276	290
10.5931	248	290	260	243	276
10.6134	248	276	250	236	261
10.6336	207	250	256	249	236
10.6539	231	296	247	249	267
10.6742	249	245	236	251	242
10.6944	245	262	270	265	244
10.7147	258	269	259	267	252
10.7349	275	266	287	260	281
10.7552	228	268	285	245	251
10.7755	229	279	260	270	245
10.7957	278	293	275	288	244
10.816	252	271	261	234	261
10.8362	289	256	252	251	258
10.8565	241	230	243	276	232
10.8767	264	245	261	261	254
10.897	248	233	267	234	244
10.9173	260	307	250	233	252
10.9375	231	268	253	266	259
10.9578	272	258	242	239	254
10.978	267	275	269	262	243
10.9983	257	246	239	221	237
11.0186	262	285	253	235	265
11.0388	283	282	266	262	246
11.0591	254	274	249	262	250
11.0793	272	263	254	246	239
11.0996	266	274	250	245	263
11.1198	268	253	242	245	254
11.1401	251	274	241	213	249
11.1604	274	273	222	254	221
11.1806	240	291	269	245	233
11.2009	279	294	275	261	257
11.2211	263	268	225	250	233
11.2414	283	273	237	222	260
11.2616	273	297	255	231	213
11.2819	235	269	231	205	246
11.3022	273	309	251	225	246
11.3224	271	278	212	258	249
11.3427	285	262	271	216	218
11.3629	242	270	242	227	230
11.3832	285	265	244	235	262
11.4035	270	285	252	222	233
11.4237	290	295	235	249	217
11.444	237	294	228	261	259
11.4642	264	269	269	225	252
11.4845	270	288	237	225	261
11.5047	258	270	251	254	233
11.525	268	300	243	233	237
11.5453	274	274	228	243	226
11.5655	297	274	251	241	232
11.5858	236	259	228	211	220
11.606	302	275	246	227	229
11.6263	251	280	228	233	243
11.6466	252	287	200	211	207
11.6668	247	274	230	225	235
11.6871	282	263	230	226	258
11.7073	291	303	246	237	222
11.7276	364	274	277	248	237
11.7478	302	310	222	221	211
11.7681	301	318	228	216	252
11.7884	324	340	230	205	210
11.8086	300	295	239	232	241
11.8289	297	288	202	232	224
11.8491	320	288	205	196	220
11.8694	276	237	227	203	237
11.8897	278	258	239	234	248
11.9099	236	225	224	255	220
11.9302	293	251	223	215	241
11.9504	257	271	219	223	255
11.9707	264	238	224	207	202
11.9909	235	238	233	198	249
12.0112	250	244	240	231	237
12.0315	241	243	216	252	226
12.0517	250	262	245	228	263
12.072	217	259	222	231	267
12.0922	226	231	234	230	273
12.1125	198	251	236	231	281
12.1328	227	241	240	249	243
12.153	237	235	240	246	231
12.1733	214	272	217	254	253
12.1935	208	244	254	237	255
12.2138	215	279	245	250	258
12.234	265	257	234	238	214
12.2543	235	237	262	236	215
12.2746	224	269	216	205	212
12.2948	225	243	267	242	199
12.3151	256	217	222	215	229
12.3353	225	236	222	230	209
12.3556	230	235	253	216	197
12.3759	218	226	208	201	204
12.3961	211	216	200	211	192
12.4164	217	247	247	220	200
12.4366	219	209	233	184	191
12.4569	181	237	216	187	205
12.4771	213	240	234	211	192
12.4974	205	198	206	184	186
12.5177	227	227	226	207	187
12.5379	197	249	199	228	242
12.5582	230	211	217	222	187
12.5784	216	223	219	204	199
12.5987	198	210	209	192	189
12.619	205	229	228	189	211
12.6392	186	228	222	197	215
12.6595	209	211	204	217	171
12.6797	221	204	207	218	177
12.7	193	183	205	223	209
12.7202	195	220	228	215	166
12.7405	201	220	197	224	215
12.7608	197	243	231	220	204
12.781	215	214	181	225	194
12.8013	215	213	209	190	205
12.8215	222	199	215	231	190
12.8418	234	210	202	191	204
12.862	194	210	195	236	202
12.8823	217	221	178	194	183
12.9026	215	226	207	197	214
12.9228	215	205	189	210	196
12.9431	189	256	221	191	188
12.9633	203	218	188	186	201
12.9836	183	226	191	188	183
13.0039	198	203	205	209	194
13.0241	222	195	205	194	173
13.0444	184	207	194	207	199
13.0646	222	202	202	198	225
13.0849	190	208	216	199	200
13.1051	201	207	216	216	193
13.1254	233	223	185	200	188
13.1457	207	209	198	185	197
13.1659	204	209	207	211	185
13.1862	203	220	185	187	198
13.2064	206	248	210	198	204
13.2267	202	225	204	208	171
13.247	207	186	187	187	207
13.2672	205	228	231	185	177
13.2875	200	203	178	223	203
13.3077	195	232	196	208	219
13.328	186	198	218	191	181
13.3482	208	243	202	187	173
13.3685	210	201	160	201	192
13.3888	213	204	223	214	197
13.409	191	181	212	197	194
13.4293	172	224	236	199	196
13.4495	174	187	190	192	186
13.4698	195	209	208	205	180
13.4901	193	218	201	201	183
13.5103	171	229	193	204	193
13.5306	194	208	204	208	211
13.5508	215	216	165	172	175
13.5711	182	212	213	194	171
13.5913	176	212	166	202	175
13.6116	217	220	185	183	203
13.6319	180	201	173	209	160
13.6521	187	209	199	207	214
13.6724	171	222	216	201	175
13.6926	204	197	213	207	181
13.7129	194	194	202	205	190
13.7332	198	191	206	197	186
13.7534	195	214	165	191	218
13.7737	181	233	202	216	177
13.7939	186	203	208	231	191
13.8142	197	243	186	199	173
13.8344	207	202	203	196	187
13.8547	189	194	207	212	184
13.875	193	219	188	186	185
13.8952	222	203	197	200	178
13.9155	194	197	186	192	171
13.9357	190	219	208	175	181
13.956	199	195	198	205	176
13.9763	194	200	208	213	196
13.9965	204	228	201	204	203
14.0168	174	197	185	200	187
14.037	173	225	189	215	193
14.0573	191	233	207	180	172
14.0775	201	211	198	177	184
14.0978	195	227	200	176	169
14.1181	196	219	190	192	171
14.1383	158	248	220	210	180
14.1586	195	224	203	197	174
14.1788	185	244	236	190	213
14.1991	190	229	167	164	186
14.2194	199	187	188	223	177
14.2396	191	214	207	190	181
14.2599	213	211	201	188	195
14.2801	209	222	194	189	169
14.3004	196	236	179	194	161
14.3206	212	212	161	197	184
14.3409	158	202	173	213	184
14.3612	192	191	189	183	186
14.3814	213	218	193	194	184
14.4017	186	206	203	193	197
14.4219	189	222	183	185	181
14.4422	163	204	190	191	191
14.4624	187	211	187	190	208
14.4827	178	220	191	213	193
14.503	166	200	173	172	174
14.5232	175	202	189	181	171
14.5435	168	227	186	222	150
14.5637	191	185	217	184	170
14.584	172	184	190	219	200
14.6043	173	189	201	196	163
14.6245	180	195	185	195	176
14.6448	172	219	182	170	164
14.665	170	215	205	208	176
14.6853	200	202	179	177	176
14.7055	199	207	180	188	171
14.7258	168	194	191	204	156
14.7461	201	205	188	199	167
14.7663	159	213	187	194	171
14.7866	192	212	165	170	173
14.8068	191	216	204	209	170
14.8271	166	186	155	207	188
14.8474	186	186	154	213	171
14.8676	186	206	195	179	185
14.8879	183	174	173	200	176
14.9081	176	208	199	206	168
14.9284	204	219	186	183	175
14.9486	154	218	191	182	169
14.9689	198	193	196	174	164
14.9892	208	185	165	186	207
15.0094	175	184	176	196	169
15.0297	153	199	176	186	188
15.0499	179	213	186	210	187
15.0702	197	188	170	234	197
15.0905	196	205	187	198	173
15.1107	181	198	181	200	153
15.131	191	197	178	174	192
15.1512	196	232	187	200	186
15.1715	206	191	193	181	188
15.1917	171	192	168	179	158
15.212	205	203	183	196	169
15.2323	198	201	196	178	204
15.2525	191	179	169	171	168
15.2728	221	182	212	206	171
15.293	192	215	160	215	175
15.3133	192	199	193	210	166
15.3336	197	218	188	183	176
15.3538	181	192	168	171	165
15.3741	183	209	218	199	193
15.3943	204	190	145	170	189
15.4146	173	198	188	177	183
15.4348	179	228	158	163	173
15.4551	199	213	177	194	172
15.4754	177	197	170	200	162
15.4956	180	228	190	183	188
15.5159	167	216	196	198	143
15.5361	192	200	166	178	197
15.5564	183	232	181	194	169
15.5767	212	198	172	169	200
15.5969	166	197	201	195	179
15.6172	202	196	172	176	196
15.6374	190	208	175	179	175
15.6577	187	201	203	182	173
15.6779	160	214	193	186	186
15.6982	183	217	173	180	157
15.7185	187	193	187	187	186
15.7387	194	206	179	216	177
15.759	204	221	197	230	194
15.7792	201	201	196	173	201
15.7995	206	259	196	215	190
15.8198	213	224	219	259	166
15.84	200	232	200	220	215
15.8603	219	230	211	234	178
15.8805	233	253	230	236	195
15.9008	244	253	216	199	185
15.921	236	247	234	228	173
15.9413	236	242	231	231	193
15.9616	231	243	209	233	198
15.9818	245	253	197	226	187
16.0021	233	242	208	207	178
16.0223	231	219	198	239	197
16.0426	234	230	190	210	199
16.0628	240	212	202	187	169
16.0831	205	260	230	201	190
16.1034	231	217	224	211	176
16.1236	221	200	210	228	172
16.1439	215	208	202	193	164
16.1641	214	191	173	221	199
16.1844	218	198	194	199	198
16.2047	210	197	173	174	178
16.2249	190	222	217	200	171
16.2452	182	206	173	193	200
16.2654	190	222	199	203	183
16.2857	169	212	200	191	195
16.3059	177	181	168	195	225
16.3262	175	196	182	213	183
16.3465	165	199	189	195	198
16.3667	207	215	196	214	195
16.387	179	193	175	202	182
16.4072	211	217	169	202	192
16.4275	183	219	215	200	173
16.4478	180	219	208	167	173
16.468	173	186	188	201	188
16.4883	190	198	204	164	170
16.5085	199	218	174	189	177
16.5288	173	206	187	187	168
16.549	178	219	190	219	175
16.5693	209	205	166	199	163
16.5896	191	200	146	192	169
16.6098	182	211	186	160	171
16.6301	198	202	161	187	178
16.6503	175	203	166	203	162
16.6706	187	199	190	204	170
16.6909	198	199	162	192	150
16.7111	193	194	177	222	175
16.7314	177	179	186	196	173
16.7516	174	211	163	172	150
16.7719	182	200	190	172	144
16.7921	208	192	168	190	208
16.8124	174	209	180	178	193
16.8327	188	231	174	191	163
16.8529	190	190	181	180	156
16.8732	208	190	153	183	179
16.8934	203	218	170	177	189
16.9137	186	197	204	206	174
16.934	211	203	202	198	147
16.9542	185	210	184	197	175
16.9745	189	212	177	205	161
16.9947	175	201	174	198	167
17.015	202	177	165	196	190
17.0352	180	191	187	177	189
17.0555	189	217	215	186	189
17.0758	203	225	177	200	192
17.096	173	188	206	192	168
17.1163	168	216	177	190	175
17.1365	190	202	199	173	165
17.1568	188	215	164	218	179
17.1771	222	189	177	185	174
17.1973	185	224	199	186	187
17.2176	185	204	202	206	175
17.2378	209	219	221	174	177
17.2581	174	208	176	193	181
17.2783	176	232	215	200	173
17.2986	190	211	213	226	176
17.3189	183	196	190	186	200
17.3391	192	206	195	188	194
17.3594	198	216	197	202	185
17.3796	202	218	202	189	200
17.3999	187	217	215	209	182
17.4202	194	259	226	227	192
17.4404	203	224	190	211	194
17.4607	223	227	196	207	232
17.4809	208	225	199	218	212
17.5012	201	262	207	229	189
17.5214	187	261	208	222	196
17.5417	234	239	245	194	220
17.562	212	275	210	235	231
17.5822	216	256	227	207	220
17.6025	216	252	222	242	214
17.6227	210	224	196	210	237
17.643	205	240	234	231	213
17.6632	225	260	258	230	256
17.6835	213	257	210	227	223
17.7038	206	263	229	244	265
17.724	228	285	228	242	260
17.7443	239	290	211	280	264
17.7645	219	273	271	239	245
17.7848	251	280	249	258	291
17.8051	215	288	252	251	273
17.8253	223	294	261	246	287
17.8456	237	289	292	291	374
17.8658	248	284	307	292	355
17.8861	258	329	334	344	413
17.9063	283	312	310	336	530
17.9266	283	355	338	337	688
17.9469	325	431	364	382	812
17.9671	289	398	417	397	1017
17.9874	351	547	460	472	1353
18.0076	363	628	550	552	1737
18.0279	412	845	663	731	2119
18.0482	487	1005	768	919	2499
18.0684	580	1359	953	1338	2827
18.0887	643	1669	1168	1680	2820
18.1089	788	2158	1418	2051	2508
18.1292	910	2434	1579	2254	2004
18.1494	1056	2700	1816	2439	1514
18.1697	1319	2629	1938	2545	952
18.19	1470	2181	1989	2433	633
18.2102	1658	1669	1638	2072	438
18.2305	1536	1149	1341	1599	378
18.2507	1574	700	951	1120	317
18.271	1388	547	699	724	282
18.2913	1157	406	537	517	277
18.3115	960	379	387	375	263
18.3318	743	310	338	322	282
18.352	562	293	303	273	260
18.3723	412	302	292	306	244
18.3925	336	292	300	308	260
18.4128	303	284	268	250	247
18.4331	269	272	245	274	235
18.4533	253	260	249	255	232
18.4736	244	248	266	245	220
18.4938	244	256	234	255	196
18.5141	264	250	224	236	218
18.5344	220	266	210	260	210
18.5546	221	259	214	240	198
18.5749	225	251	206	202	204
18.5951	223	226	201	219	190
18.6154	202	236	194	214	198
18.6356	212	226	180	223	195
18.6559	225	229	185	233	186
18.6762	181	214	185	199	192
18.6964	199	222	185	185	185
18.7167	201	207	208	214	175
18.7369	209	255	201	201	198
18.7572	199	226	216	219	193
18.7775	218	205	213	228	188
18.7977	189	232	197	205	211
18.818	197	251	228	198	189
18.8382	190	204	200	197	184
18.8585	196	232	218	200	203
18.8787	218	243	184	232	209
18.899	202	258	205	205	184
18.9193	199	233	199	219	210
18.9395	191	224	192	217	197
18.9598	211	261	218	213	198
18.98	196	236	196	200	192
19.0003	197	241	210	215	186
19.0206	236	220	203	182	185
19.0408	212	223	222	225	189
19.0611	183	222	224	227	187
19.0813	215	217	188	226	166
19.1016	243	241	175	226	178
19.1218	202	235	209	210	177
19.1421	220	234	186	204	180
19.1624	211	242	214	201	170
19.1826	202	224	192	210	185
19.2029	214	211	185	202	197
19.2231	209	205	178	210	209
19.2434	188	214	225	195	215
19.2636	220	242	183	194	150
19.2839	206	207	181	193	166
19.3042	191	237	221	193	165
19.3244	171	208	171	169	151
19.3447	181	212	165	197	186
19.3649	207	192	194	204	197
19.3852	179	188	159	195	164
19.4055	190	215	191	224	154
19.4257	164	236	167	199	175
19.446	209	205	197	198	147
19.4662	188	204	186	198	191
19.4865	183	191	167	179	170
19.5067	206	192	185	220	169
19.527	185	182	194	183	168
19.5473	220	202	176	207	174
19.5675	181	203	167	157	175
19.5878	156	217	164	193	201
19.608	185	210	152	191	160
19.6283	179	214	164	206	168
19.6486	214	180	164	179	204
19.6688	199	186	195	193	167
19.6891	202	185	184	205	168
19.7093	194	204	178	173	161
19.7296	180	193	187	174	199
19.7498	198	173	168	197	172
19.7701	172	208	196	202	171
19.7904	209	187	156	201	163
19.8106	194	210	216	182	190
19.8309	196	220	176	198	168
19.8511	188	213	214	244	180
19.8714	161	228	201	200	173
19.8917	179	206	189	190	170
19.9119	176	218	165	201	169
19.9322	186	214	196	222	181
19.9524	191	206	188	207	183
19.9727	178	205	199	197	183
19.9929	181	199	200	193	186
20.0132	197	217	187	208	188
20.0335	203	210	197	206	200
20.0537	197	209	201	171	179
20.074	193	215	219	208	160
20.0942	186	222	190	192	201
20.1145	193	200	182	221	189
20.1348	192	237	201	209	177
20.155	175	241	209	187	204
20.1753	187	231	207	220	199
20.1955	188	221	199	199	192
20.2158	186	216	181	184	175
20.236	229	203	196	195	182
20.2563	186	216	175	191	195
20.2766	208	229	183	187	166
20.2968	180	222	192	204	177
20.3171	173	220	189	222	202
20.3373	194	232	200	221	187
20.3576	186	192	199	184	188
20.3779	179	199	215	161	172
20.3981	198	216	180	190	162
20.4184	178	194	169	209	151
20.4386	185	223	212	203	180
20.4589	189	224	188	202	172
20.4791	188	194	190	213	183
20.4994	173	231	188	180	153
20.5197	192	224	182	163	184
20.5399	185	202	197	217	170
20.5602	184	242	165	205	164
20.5804	192	181	195	197	183
20.6007	186	237	171	183	181
20.621	159	209	162	200	167
20.6412	178	187	176	184	162
20.6615	172	207	158	192	155
20.6817	192	212	191	169	164
20.702	189	208	168	177	183
20.7222	200	228	177	194	188
20.7425	162	200	167	179	172
20.7628	171	202	197	183	156
20.783	196	202	163	212	166
20.8033	200	214	185	173	169
20.8235	165	175	189	200	163
20.8438	174	200	162	180	150
20.864	170	203	161	185	165
20.8843	169	194	174	182	169
20.9046	155	208	186	174	166
20.9248	208	202	198	182	179
20.9451	208	184	185	182	166
20.9653	170	202	217	198	151
20.9856	188	179	167	192	187
21.0059	191	194	175	187	176
21.0261	164	209	186	194	151
21.0464	173	189	172	197	183
21.0666	167	211	170	206	182
21.0869	177	188	167	181	179
21.1071	174	201	184	192	176
21.1274	173	202	177	186	158
21.1477	179	190	204	174	156
21.1679	173	183	158	194	134
21.1882	183	174	144	197	163
21.2084	166	168	176	171	177
21.2287	178	206	177	189	166
21.249	191	183	155	183	146
21.2692	185	173	194	160	176
21.2895	172	184	197	164	197
21.3097	190	196	191	177	165
21.33	174	185	177	188	177
21.3502	174	174	165	188	197
21.3705	185	203	181	168	168
21.3908	163	207	172	188	158
21.411	176	200	169	189	165
21.4313	175	179	158	190	163
21.4515	181	214	169	191	156
21.4718	196	194	181	165	188
21.4921	146	172	146	208	178
21.5123	186	178	167	209	184
21.5326	168	202	199	165	166
21.5528	182	200	192	214	174
21.5731	177	183	196	181	164
21.5933	182	191	186	187	173
21.6136	179	191	169	195	187
21.6339	183	180	172	184	193
21.6541	193	183	180	187	180
21.6744	184	194	188	182	161
21.6946	181	207	171	181	168
21.7149	179	201	164	193	166
21.7352	193	213	158	195	157
21.7554	176	204	168	193	165
21.7757	186	215	189	192	164
21.7959	191	191	168	194	161
21.8162	173	208	191	197	163
21.8364	194	190	176	194	182
21.8567	175	185	167	192	183
21.877	163	212	154	181	167
21.8972	171	214	171	177	169
21.9175	192	216	192	214	161
21.9377	204	230	185	204	189
21.958	183	205	170	201	179
21.9783	181	199	187	185	192
21.9985	188	185	176	165	166
22.0188	176	212	154	206	171
22.039	205	183	211	195	152
22.0593	169	202	186	191	164
22.0795	187	190	194	201	161
22.0998	173	227	183	187	164
22.1201	197	218	208	194	193
22.1403	181	204	171	182	187
22.1606	170	208	173	187	181
22.1808	185	216	150	193	158
22.2011	214	198	198	202	143
22.2214	182	212	197	184	172
22.2416	211	207	148	190	158
22.2619	186	207	161	172	182
22.2821	193	211	157	180	185
22.3024	216	184	188	199	166
22.3226	194	193	180	207	172
22.3429	189	207	167	182	158
22.3632	208	221	168	186	195
22.3834	182	212	166	188	163
22.4037	177	237	155	198	167
22.4239	194	209	190	221	161
22.4442	172	215	158	186	180
22.4644	171	179	186	205	167
22.4847	167	172	192	207	154
22.505	167	223	188	183	175
22.5252	184	204	192	188	179
22.5455	182	201	185	204	166
22.5657	164	217	196	181	158
22.586	184	212	176	204	189
22.6063	195	175	159	182	180
22.6265	166	238	182	214	166
22.6468	189	179	186	175	170
22.667	200	186	181	184	195
22.6873	168	213	178	191	181
22.7075	207	185	216	194	180
22.7278	201	217	206	189	189
22.7481	176	211	179	179	179
22.7683	205	234	194	194	154
22.7886	204	216	192	183	210
22.8088	173	209	169	201	168
22.8291	211	225	174	201	196
22.8494	194	205	208	202	160
22.8696	198	242	212	178	198
22.8899	219	259	226	231	181
22.9101	241	232	191	230	201
22.9304	197	217	243	205	227
22.9506	221	228	238	225	187
22.9709	238	243	202	220	186
22.9912	232	272	210	243	219
23.0114	245	275	221	215	204
23.0317	236	259	236	201	215
23.0519	241	272	240	246	199
23.0722	283	274	202	227	202
23.0925	267	248	241	241	216
23.1127	284	271	238	226	221
23.133	294	279	245	211	204
23.1532	292	259	214	221	184
23.1735	300	263	220	204	187
23.1937	286	275	225	229	210
23.214	290	253	192	233	177
23.2343	288	241	186	205	192
23.2545	300	236	231	204	185
23.2748	268	226	176	203	157
23.295	270	244	189	200	192
23.3153	264	248	222	227	166
23.3356	236	229	201	214	175
23.3558	208	212	206	188	208
23.3761	231	246	201	216	182
23.3963	228	224	188	233	158
23.4166	202	211	195	211	171
23.4368	221	205	207	196	174
23.4571	189	188	165	187	177
23.4774	203	213	169	194	176
23.4976	214	212	200	185	166
23.5179	187	202	178	183	170
23.5381	231	243	192	219	186
23.5584	212	242	166	170	179
23.5787	210	222	203	190	166
23.5989	219	242	166	198	171
23.6192	222	224	190	175	148
23.6394	206	226	188	199	157
23.6597	191	217	190	171	166
23.6799	175	201	196	177	158
23.7002	183	215	189	177	178
23.7205	181	203	191	185	164
23.7407	201	193	188	197	174
23.761	168	199	149	180	172
23.7812	183	189	162	197	178
23.8015	183	220	167	181	152
23.8218	167	203	156	176	208
23.842	180	208	152	201	149
23.8623	175	196	173	181	129
23.8825	155	216	185	176	177
23.9028	163	179	181	152	173
23.923	173	175	164	192	176
23.9433	172	184	172	180	171
23.9636	180	176	176	196	165
23.9838	212	204	190	197	186
24.0041	128	187	151	187	167
24.0243	169	180	165	182	144
24.0446	150	173	171	211	164
24.0648	191	221	143	190	171
24.0851	175	182	183	203	175
24.1054	148	187	206	189	140
24.1256	161	185	165	184	155
24.1459	184	200	182	207	197
24.1661	168	172	181	178	158
24.1864	165	191	170	180	192
24.2067	189	194	181	200	145
24.2269	181	203	197	193	188
24.2472	170	218	188	212	174
24.2674	169	172	194	212	199
24.2877	190	189	163	180	182
24.3079	198	220	185	200	157
24.3282	185	197	176	195	172
24.3485	163	196	168	222	182
24.3687	153	226	188	202	196
24.389	183	199	194	188	171
24.4092	212	253	205	194	178
24.4295	192	206	193	213	210
24.4498	198	230	197	210	188
24.47	194	214	191	192	198
24.4903	179	228	184	205	168
24.5105	183	202	203	229	193
24.5308	156	196	191	196	156
24.551	177	202	173	197	189
24.5713	187	188	158	195	162
24.5916	189	164	165	196	185
24.6118	193	201	172	207	178
24.6321	195	216	168	178	164
24.6523	168	202	174	204	162
24.6726	166	174	150	177	163
24.6929	176	206	181	197	176
24.7131	188	201	173	198	168
24.7334	170	193	184	216	154
24.7536	171	203	159	198	163
24.7739	174	198	180	174	175
24.7941	201	194	189	190	158
24.8144	181	200	179	178	196
24.8347	185	219	162	184	155
24.8549	174	196	172	219	151
24.8752	177	219	207	208	167
24.8954	153	192	202	184	184
24.9157	180	218	183	172	161
24.936	178	206	199	177	190
24.9562	197	206	167	170	201
24.9765	181	202	202	197	143
24.9967	179	212	176	187	175
25.017	197	212	205	202	176
25.0372	203	181	162	183	174
25.0575	196	224	179	197	185
25.0778	200	208	162	161	167
25.098	193	196	185	187	172
25.1183	161	209	175	174	169
25.1385	192	188	180	213	180
25.1588	170	220	190	175	175
25.1791	169	207	181	209	182
25.1993	180	190	197	188	169
25.2196	177	236	175	174	182
25.2398	179	210	180	228	173
25.2601	184	201	188	188	191
25.2803	205	210	153	222	192
25.3006	187	197	183	205	187
25.3209	177	222	189	203	181
25.3411	197	196	212	208	191
25.3614	178	209	194	208	168
25.3816	199	212	199	191	205
25.4019	185	223	207	217	212
25.4222	200	265	220	205	214
25.4424	210	223	190	215	221
25.4627	245	243	216	186	234
25.4829	228	234	226	248	238
25.5032	224	255	215	235	290
25.5234	246	318	266	257	315
25.5437	271	322	291	233	369
25.564	308	405	305	357	413
25.5842	337	448	340	423	463
25.6045	340	508	440	442	503
25.6247	400	615	500	501	578
25.645	438	694	564	517	516
25.6652	480	710	632	560	469
25.6855	531	673	699	663	433
25.7058	608	579	676	615	347
25.726	587	505	634	558	337
25.7463	594	427	539	472	270
25.7665	585	379	482	387	239
25.7868	594	307	392	372	195
25.8071	515	263	333	322	234
25.8273	486	240	248	260	216
25.8476	362	233	234	240	211
25.8678	322	243	238	184	181
25.8881	282	245	225	215	203
25.9083	244	199	238	233	195
25.9286	228	236	198	204	188
25.9489	211	229	220	226	168
25.9691	226	211	217	225	184
25.9894	196	232	210	207	155
26.0096	184	220	195	201	193
26.0299	196	217	190	211	178
26.0502	209	202	203	204	187
26.0704	199	207	192	207	168
26.0907	189	242	185	201	181
26.1109	215	190	211	212	174
26.1312	175	192	184	218	191
26.1514	173	204	192	202	154
26.1717	180	198	205	184	178
26.192	205	213	167	209	192
26.2122	181	212	181	209	198
26.2325	201	201	155	211	176
26.2527	175	192	196	195	202
26.273	204	210	173	201	172
26.2933	168	192	190	217	158
26.3135	173	221	194	178	205
26.3338	212	229	180	202	191
26.354	168	207	199	194	185
26.3743	170	192	207	206	194
26.3945	157	208	192	181	181
26.4148	143	230	184	210	193
26.4351	183	198	194	196	195
26.4553	197	194	193	177	209
26.4756	212	208	196	216	209
26.4958	188	223	183	231	188
26.5161	224	240	193	191	171
26.5364	178	229	197	186	191
26.5566	188	205	217	198	158
26.5769	182	181	173	212	164
26.5971	193	202	210	214	210
26.6174	186	191	215	192	187
26.6376	159	232	201	216	195
26.6579	182	204	198	182	221
26.6782	204	223	185	215	226
26.6984	182	250	204	224	216
26.7187	165	250	229	233	223
26.7389	212	283	195	249	229
26.7592	203	260	247	234	198
26.7795	169	245	197	195	219
26.7997	187	242	213	228	216
26.82	172	246	200	205	207
26.8402	192	220	208	205	185
26.8605	192	215	224	208	169
26.8807	207	233	191	187	208
26.901	211	214	210	220	197
26.9213	198	225	184	206	197
26.9415	208	236	199	179	192
26.9618	194	213	209	183	174
26.982	183	199	202	198	184
27.0023	195	181	186	191	206
27.0226	206	207	199	170	180
27.0428	206	208	186	182	196
27.0631	192	182	182	185	153
27.0833	180	217	193	196	179
27.1036	174	219	165	181	201
27.1238	186	183	221	209	193
27.1441	203	220	204	199	197
27.1644	208	209	186	189	200
27.1846	188	211	201	202	177
27.2049	187	203	203	210	203
27.2251	202	185	198	186	191
27.2454	203	199	184	221	189
27.2657	193	222	209	188	207
27.2859	218	210	230	199	176
27.3062	201	209	203	199	181
27.3264	189	213	187	180	204
27.3467	204	211	174	201	182
27.3669	191	195	172	211	188
27.3872	199	196	184	196	210
27.4075	180	197	195	198	189
27.4277	207	211	188	192	191
27.448	195	210	211	206	207
27.4682	197	218	216	198	188
27.4885	211	239	220	217	172
27.5087	169	245	213	212	193
27.529	187	195	188	207	211
27.5493	184	229	215	214	196
27.5695	226	219	226	256	221
27.5898	237	237	196	221	197
27.61	184	244	233	209	229
27.6303	212	251	208	240	201
27.6506	203	240	207	240	185
27.6708	198	217	212	208	204
27.6911	209	225	223	242	201
27.7113	186	217	226	232	192
27.7316	214	254	205	219	199
27.7518	169	245	186	216	202
27.7721	215	224	235	213	219
27.7924	228	191	183	200	191
27.8126	198	230	204	211	219
27.8329	211	216	212	224	194
27.8531	233	233	203	227	205
27.8734	207	246	210	205	201
27.8937	234	217	195	194	216
27.9139	206	246	217	194	209
27.9342	211	257	226	205	220
27.9544	196	216	222	185	211
27.9747	236	202	188	245	203
27.9949	205	199	203	201	187
28.0152	208	210	209	228	234
28.0355	194	258	197	230	211
28.0557	202	223	214	221	215
28.076	171	195	244	235	206
28.0962	193	244	215	233	199
28.1165	225	226	224	224	222
28.1368	210	217	205	245	210
28.157	196	217	248	220	208
28.1773	243	229	216	220	210
28.1975	220	201	219	211	192
28.2178	234	252	201	216	215
28.238	224	236	251	214	221
28.2583	219	238	216	218	229
28.2786	206	231	210	220	205
28.2988	227	235	218	242	207
28.3191	219	234	210	241	225
28.3393	225	259	214	215	241
28.3596	209	242	249	243	188
28.3799	185	253	229	234	209
28.4001	239	257	236	203	221
28.4204	215	224	240	233	224
28.4406	210	259	239	234	213
28.4609	234	251	227	214	255
28.4811	240	271	220	249	221
28.5014	232	255	241	249	222
28.5217	209	252	246	287	270
28.5419	248	283	237	239	242
28.5622	233	286	248	255	305
28.5824	259	248	266	247	250
28.6027	221	286	263	243	289
28.623	267	313	265	279	284
28.6432	266	361	302	291	343
28.6635	266	326	306	294	308
28.6837	273	383	312	342	364
28.704	292	370	391	319	381
28.7242	335	416	346	379	373
28.7445	296	395	427	389	359
28.7648	311	440	416	409	323
28.785	350	432	432	399	289
28.8053	351	385	407	367	318
28.8255	392	403	422	329	291
28.8458	373	390	393	351	267
28.8661	428	337	368	321	253
28.8863	341	318	344	320	271
28.9066	354	308	323	290	237
28.9268	334	312	330	288	277
28.9471	336	306	296	310	251
28.9673	293	337	304	284	283
28.9876	312	333	310	294	259
29.0079	374	322	297	279	265
29.0281	343	334	310	286	265
29.0484	349	366	325	264	257
29.0686	314	360	294	290	259
29.0889	361	355	305	296	271
29.1091	350	381	306	315	297
29.1294	351	370	325	301	249
29.1497	347	377	337	295	274
29.1699	371	426	362	305	293
29.1902	371	411	337	325	308
29.2104	390	370	316	333	293
29.2307	385	402	344	318	310
29.251	405	425	381	352	314
29.2712	395	444	361	310	323
29.2915	418	458	376	327	320
29.3117	492	486	384	310	323
29.332	529	509	398	338	316
29.3522	488	474	409	371	371
29.3725	585	538	438	352	362
29.3928	625	636	459	385	428
29.413	670	688	510	395	409
29.4333	711	769	496	376	426
29.4535	768	808	541	401	416
29.4738	848	818	574	380	421
29.4941	910	783	546	398	381
29.5143	955	718	546	403	411
29.5346	952	659	582	373	384
29.5548	973	576	511	384	388
29.5751	978	565	527	433	396
29.5953	922	481	500	407	358
29.6156	834	443	457	382	344
29.6359	810	399	423	365	313
29.6561	691	387	394	344	301
29.6764	592	351	384	348	327
29.6966	540	380	393	318	285
29.7169	470	354	333	309	300
29.7372	445	374	326	301	272
29.7574	406	334	311	322	263
29.7777	403	309	318	323	285
29.7979	386	324	303	311	281
29.8182	391	330	301	267	251
29.8384	383	322	336	313	259
29.8587	362	283	293	271	274
29.879	360	303	317	291	304
29.8992	332	295	295	287	288
29.9195	335	294	260	260	251
29.9397	307	306	301	287	244
29.96	304	286	285	274	233
29.9803	290	270	267	264	287
30.0005	299	307	304	265	281
30.0208	278	306	282	302	241
30.041	285	281	276	283	264
30.0613	277	270	254	263	249
30.0815	302	304	279	277	260
30.1018	308	320	281	284	259
30.1221	290	250	264	259	247
30.1423	276	266	261	285	261
30.1626	296	307	257	275	287
30.1828	277	282	289	285	275
30.2031	257	267	265	287	279
30.2234	261	265	279	265	258
30.2436	252	281	292	284	261
30.2639	271	278	282	258	260
30.2841	267	272	241	256	232
30.3044	269	278	261	274	253
30.3246	265	269	270	267	233
30.3449	229	278	257	275	244
30.3652	247	299	240	250	242
30.3854	256	311	219	235	250
30.4057	243	273	241	282	257
30.4259	246	254	251	261	275
30.4462	254	258	254	239	244
30.4665	237	234	257	258	253
30.4867	261	234	241	251	258
30.507	254	237	260	207	233
30.5272	246	236	260	206	252
30.5475	251	242	218	246	234
30.5677	233	280	284	240	255
30.588	220	254	241	229	253
30.6083	243	277	232	200	224
30.6285	263	269	226	241	248
30.6488	236	260	264	246	230
30.669	255	241	230	240	212
30.6893	227	268	252	242	235
30.7095	239	230	260	222	231
30.7298	222	260	258	212	262
30.7501	250	272	201	261	232
30.7703	238	285	251	250	257
30.7906	224	238	192	227	251
30.8108	240	240	230	234	253
30.8311	238	241	254	244	242
30.8514	231	265	259	241	231
30.8716	238	256	259	240	230
30.8919	230	271	231	231	255
30.9121	260	235	244	263	279
30.9324	264	258	244	257	271
30.9526	221	277	273	245	265
30.9729	244	310	291	295	306
30.9932	260	264	285	283	315
31.0134	260	266	330	333	260
31.0337	244	259	266	322	298
31.0539	257	299	322	330	303
31.0742	272	275	317	348	286
31.0945	297	315	330	348	297
31.1147	306	340	349	321	288
31.135	282	334	326	350	269
31.1552	257	303	325	320	263
31.1755	300	309	288	290	228
31.1957	279	274	294	270	243
31.216	296	264	277	288	244
31.2363	251	287	275	243	240
31.2565	303	222	267	251	236
31.2768	269	263	241	302	243
31.297	236	243	242	250	216
31.3173	233	244	225	255	249
31.3376	247	238	236	218	229
31.3578	228	245	246	272	235
31.3781	225	239	209	221	257
31.3983	249	256	239	207	248
31.4186	274	278	255	211	263
31.4388	249	254	241	218	250
31.4591	245	260	254	205	225
31.4794	239	260	244	217	242
31.4996	233	217	250	240	246
31.5199	215	257	259	222	207
31.5401	230	259	238	202	226
31.5604	223	255	231	253	232
31.5807	243	269	225	209	193
31.6009	251	296	220	220	228
31.6212	249	293	258	208	226
31.6414	222	236	222	217	232
31.6617	207	248	219	270	202
31.6819	247	252	228	238	226
31.7022	253	221	251	257	242
31.7225	260	237	227	244	207
31.7427	233	235	218	200	230
31.763	238	249	248	221	209
31.7832	225	218	245	233	237
31.8035	258	258	256	247	231
31.8238	230	273	232	225	255
31.844	224	236	253	232	254
31.8643	255	234	244	236	248
31.8845	246	292	270	269	248
31.9048	249	267	269	265	259
31.925	254	262	231	261	249
31.9453	225	281	253	263	289
31.9656	245	260	254	269	258
31.9858	258	279	271	275	263
32.0061	244	286	296	269	287
32.0263	284	304	277	296	300
32.0466	258	326	303	295	346
32.0669	291	355	284	310	303
32.0871	312	308	319	363	335
32.1074	298	315	318	321	342
32.1276	285	382	338	398	376
32.1479	354	382	335	363	351
32.1681	292	378	338	389	388
32.1884	312	419	396	390	371
32.2087	331	383	416	427	383
32.2289	321	416	410	416	437
32.2492	334	455	417	494	415
32.2694	360	408	458	475	433
32.2897	320	398	391	490	399
32.3099	332	410	415	629	429
32.3302	335	388	444	605	410
32.3505	319	347	440	492	386
32.3707	374	349	424	474	394
32.391	361	324	411	461	356
32.4112	310	367	405	428	317
32.4315	323	313	376	365	305
32.4518	292	320	344	334	294
32.472	338	298	343	338	305
32.4923	287	316	342	350	311
32.5125	270	326	320	310	329
32.5328	278	296	333	289	340
32.553	259	284	325	305	372
32.5733	282	273	335	320	339
32.5936	296	324	342	326	371
32.6138	320	356	323	371	406
32.6341	248	348	337	356	417
32.6543	285	332	376	418	351
32.6746	285	336	359	418	383
32.6949	306	304	387	415	362
32.7151	329	299	414	441	388
32.7354	295	304	401	412	335
32.7556	288	298	382	385	321
32.7759	308	311	340	370	353
32.7961	315	281	385	359	311
32.8164	303	275	341	342	281
32.8367	293	281	333	314	257
32.8569	284	284	294	287	275
32.8772	273	281	266	289	270
32.8974	257	261	271	290	278
32.9177	224	251	263	282	252
32.938	254	277	267	275	254
32.9582	234	275	212	272	224
32.9785	250	256	245	273	240
32.9987	261	245	252	261	238
33.019	224	232	271	269	247
33.0392	215	231	249	265	228
33.0595	212	268	261	240	244
33.0798	202	212	224	248	225
33.1	228	200	271	246	218
33.1203	224	218	203	269	201
33.1405	225	240	235	233	230
33.1608	208	235	216	224	214
33.1811	230	231	237	249	248
33.2013	194	225	233	219	218
33.2216	189	230	226	250	220
33.2418	211	240	211	233	230
33.2621	207	207	248	235	216
33.2823	246	215	239	241	243
33.3026	199	244	223	259	238
33.3229	206	216	240	246	225
33.3431	199	220	220	282	245
33.3634	220	219	209	214	204
33.3836	205	210	247	245	219
33.4039	208	231	249	253	247
33.4242	217	221	240	214	256
33.4444	235	238	256	262	243
33.4647	214	256	226	262	258
33.4849	224	245	226	237	242
33.5052	218	242	231	264	263
33.5254	228	213	233	284	266
33.5457	212	249	268	264	252
33.566	229	233	271	277	263
33.5862	216	228	266	245	280
33.6065	220	247	256	255	272
33.6267	211	261	258	287	253
33.647	228	306	285	273	299
33.6673	216	256	265	280	255
33.6875	239	286	264	304	276
33.7078	218	274	282	309	292
33.728	245	276	288	271	293
33.7483	224	285	318	333	299
33.7685	258	292	274	290	341
33.7888	236	300	306	321	304
33.8091	255	297	323	324	357
33.8293	258	336	320	317	339
33.8496	271	344	292	354	384
33.8698	275	347	334	394	406
33.8901	247	328	362	365	378
33.9103	260	354	385	423	462
33.9306	270	381	428	415	453
33.9509	315	405	415	468	496
33.9711	310	485	460	457	544
33.9914	326	477	470	514	558
34.0116	361	512	521	551	647
34.0319	346	601	551	599	717
34.0522	427	667	622	645	853
34.0724	433	750	669	745	884
34.0927	493	873	793	843	936
34.1129	520	1069	877	858	1030
34.1332	587	1131	980	1053	995
34.1534	630	1248	1141	1097	917
34.1737	693	1242	1266	1159	846
34.194	762	1167	1271	1136	808
34.2142	854	1073	1258	1205	733
34.2345	861	975	1257	1062	619
34.2547	881	851	1091	1007	569
34.275	839	782	928	909	478
34.2953	768	584	922	811	430
34.3155	763	542	759	668	371
34.3358	619	427	658	576	388
34.356	578	379	523	510	336
34.3763	553	350	444	443	347
34.3965	434	321	407	417	340
34.4168	408	346	384	403	387
34.4371	336	319	374	431	379
34.4573	310	291	319	384	356
34.4776	305	251	314	375	337
34.4978	299	304	339	393	296
34.5181	266	261	311	363	285
34.5384	256	246	310	372	296
34.5586	273	270	322	347	249
34.5789	257	264	293	353	248
34.5991	239	249	277	300	214
34.6194	263	248	248	277	235
34.6396	240	241	249	257	214
34.6599	214	259	232	237	208
34.6802	214	234	240	220	190
34.7004	215	230	263	222	198
34.7207	228	239	229	231	221
34.7409	228	227	212	249	197
34.7612	221	228	238	248	232
34.7815	211	229	226	237	218
34.8017	221	229	229	202	220
34.822	211	222	234	207	211
34.8422	220	243	241	216	211
34.8625	250	267	219	205	225
34.8827	225	222	233	210	220
34.903	225	223	207	212	221
34.9233	239	241	212	230	242
34.9435	235	205	229	221	205
34.9638	196	237	246	202	212
34.984	233	280	222	242	255
35.0043	271	282	238	261	263
35.0246	251	292	295	218	273
35.0448	294	310	272	260	275
35.0651	291	323	276	261	321
35.0853	306	328	284	300	366
35.1056	358	401	333	334	429
35.1258	367	440	399	394	453
35.1461	398	524	408	411	579
35.1664	412	577	509	533	650
35.1866	498	742	567	600	673
35.2069	552	820	709	651	691
35.2271	647	928	773	694	691
35.2474	670	904	883	775	585
35.2677	791	868	900	807	509
35.2879	823	807	929	741	465
35.3082	822	659	775	707	447
35.3284	771	671	689	599	359
35.3487	759	548	620	537	279
35.3689	705	459	576	467	252
35.3892	676	389	498	397	233
35.4095	578	274	375	327	228
35.4297	502	267	316	246	211
35.45	443	264	265	242	194
35.4702	370	256	265	255	197
35.4905	303	237	245	216	210
35.5107	280	219	185	204	178
35.531	260	226	212	235	168
35.5513	240	216	223	210	167
35.5715	236	228	170	199	172
35.5918	249	228	195	172	175
35.612	218	225	218	208	163
35.6323	220	213	190	165	165
35.6526	211	187	198	190	162
35.6728	196	175	195	202	170
35.6931	198	189	197	192	162
35.7133	198	177	176	188	170
35.7336	224	182	162	190	170
35.7538	184	222	201	177	182
35.7741	191	195	174	161	148
35.7944	191	212	189	178	162
35.8146	173	194	197	161	179
35.8349	182	197	182	183	152
35.8551	212	220	163	188	151
35.8754	189	213	185	166	156
35.8957	209	195	157	167	170
35.9159	194	209	169	179	170
35.9362	208	193	195	165	161
35.9564	221	197	189	173	179
35.9767	250	218	210	190	171
35.9969	216	224	205	167	156
36.0172	240	235	161	158	150
36.0375	243	214	194	187	185
36.0577	263	158	187	191	197
36.078	271	207	205	149	160
36.0982	233	195	191	182	173
36.1185	267	201	186	167	162
36.1388	220	170	176	157	141
36.159	211	201	185	154	153
36.1793	224	183	157	174	173
36.1995	228	204	168	165	158
36.2198	213	200	165	151	158
36.24	203	182	169	154	159
36.2603	189	186	182	154	160
36.2806	209	153	142	154	151
36.3008	187	181	154	137	151
36.3211	198	178	168	154	153
36.3413	186	171	189	159	139
36.3616	211	168	158	172	161
36.3819	189	162	166	158	144
36.4021	190	170	181	175	150
36.4224	200	181	158	166	156
36.4426	175	194	167	180	143
36.4629	167	172	185	165	169
36.4831	174	188	177	185	164
36.5034	184	172	174	177	177
36.5237	190	191	156	189	153
36.5439	173	180	171	173	189
36.5642	197	182	170	174	188
36.5844	183	189	179	201	196
36.6047	171	182	178	150	191
36.625	185	177	180	161	186
36.6452	188	213	151	167	183
36.6655	165	167	187	166	181
36.6857	193	207	179	186	152
36.706	187	223	202	187	179
36.7262	179	200	213	190	189
36.7465	191	213	198	190	170
36.7668	194	174	185	186	190
36.787	211	187	189	220	170
36.8073	209	206	211	204	203
36.8275	191	221	207	180	176
36.8478	198	195	189	184	153
36.8681	184	212	190	178	170
36.8883	189	213	203	188	174
36.9086	188	224	193	177	186
36.9288	179	180	185	174	168
36.9491	189	193	178	190	141
36.9693	185	183	164	201	173
36.9896	188	189	176	177	138
37.0099	171	189	176	172	156
37.0301	191	182	172	165	156
37.0504	177	166	185	194	175
37.0706	197	176	166	170	148
37.0909	165	196	178	165	154
37.1111	172	173	188	175	154
37.1314	176	206	152	200	168
37.1517	156	172	170	133	156
37.1719	162	187	156	141	190
37.1922	165	179	157	166	171
37.2124	153	173	158	167	155
37.2327	170	163	158	162	150
37.253	183	204	182	156	160
37.2732	177	172	190	148	145
37.2935	167	175	175	167	155
37.3137	169	199	185	187	163
37.334	162	183	176	171	164
37.3542	177	167	181	183	174
37.3745	174	192	167	169	161
37.3948	162	187	203	178	168
37.415	167	169	209	211	179
37.4353	151	167	172	195	150
37.4555	184	187	181	185	160
37.4758	185	203	174	180	179
37.4961	168	220	212	192	153
37.5163	183	195	198	180	144
37.5366	170	200	163	180	151
37.5568	186	169	176	167	156
37.5771	201	174	169	172	151
37.5973	160	189	182	152	162
37.6176	164	198	190	169	177
37.6379	162	190	179	185	163
37.6581	188	201	166	169	190
37.6784	183	217	207	154	174
37.6986	205	211	174	162	193
37.7189	218	231	183	192	211
37.7392	202	262	211	212	224
37.7594	219	250	213	256	258
37.7797	235	305	245	263	322
37.7999	249	364	286	285	343
37.8202	316	375	358	286	346
37.8404	306	409	356	336	337
37.8607	354	509	383	346	308
37.881	371	438	427	413	257
37.9012	378	397	462	396	266
37.9215	396	336	400	365	239
37.9417	418	353	390	368	239
37.962	397	295	327	288	214
37.9823	404	276	307	251	198
38.0025	345	222	318	239	154
38.0228	312	215	264	203	171
38.043	279	215	242	193	140
38.0633	285	179	197	172	143
38.0835	238	192	197	166	146
38.1038	245	175	155	141	139
38.1241	216	158	161	153	141
38.1443	193	162	147	149	120
38.1646	173	189	186	150	148
38.1848	168	145	163	159	146
38.2051	168	169	153	133	125
38.2254	173	160	156	162	152
38.2456	152	189	137	154	155
38.2659	153	175	160	160	128
38.2861	158	161	164	144	140
38.3064	180	146	135	147	136
38.3266	165	160	128	156	128
38.3469	159	171	130	153	133
38.3672	160	163	125	157	137
38.3874	162	177	149	118	134
38.4077	151	166	168	174	140
38.4279	160	161	159	152	157
38.4482	165	167	146	130	114
38.4685	157	181	166	151	133
38.4887	176	158	145	162	155
38.509	148	166	154	179	126
38.5292	139	151	160	171	132
38.5495	170	162	140	141	138
38.5697	154	181	150	148	142
38.59	146	140	154	122	137
38.6103	168	168	149	154	135
38.6305	163	154	160	144	143
38.6508	154	160	154	154	159
38.671	168	181	150	136	132
38.6913	143	172	161	142	144
38.7115	154	168	139	156	138
38.7318	154	151	154	151	142
38.7521	178	183	140	160	173
38.7723	165	168	148	165	167
38.7926	146	140	161	148	164
38.8128	165	156	153	162	169
38.8331	148	159	147	162	168
38.8534	140	154	151	147	161
38.8736	167	150	164	175	140
38.8939	172	152	159	154	167
38.9141	142	147	170	186	174
38.9344	132	149	162	173	181
38.9546	178	148	166	152	186
38.9749	166	181	163	159	153
38.9952	168	181	191	166	174
39.0154	165	160	171	166	156
39.0357	171	171	152	167	140
39.0559	155	156	147	175	148
39.0762	144	169	160	141	155
39.0965	144	169	166	153	143
39.1167	158	159	139	160	147
39.137	148	174	150	152	164
39.1572	179	161	136	150	172
39.1775	166	168	175	174	174
39.1977	154	175	162	169	155
39.218	181	173	153	168	167
39.2383	198	169	161	158	154
39.2585	161	184	160	140	159
39.2788	173	162	139	161	151
39.299	186	160	134	162	154
39.3193	186	188	174	160	150
39.3396	223	189	170	162	163
39.3598	236	207	166	146	171
39.3801	226	234	169	158	193
39.4003	221	247	197	157	173
39.4206	247	231	188	164	190
39.4408	243	217	222	165	198
39.4611	259	225	213	175	182
39.4814	247	194	221	176	193
39.5016	261	195	213	186	193
39.5219	273	222	178	169	182
39.5421	261	224	197	194	163
39.5624	292	219	222	173	159
39.5827	264	218	200	179	156
39.6029	249	202	189	149	155
39.6232	253	186	192	179	152
39.6434	227	194	169	149	159
39.6637	227	172	188	164	151
39.6839	197	179	164	145	143
39.7042	182	149	194	130	175
39.7245	176	170	142	165	169
39.7447	171	156	156	137	141
39.765	172	182	158	157	170
39.7852	174	167	153	164	143
39.8055	189	158	162	152	141
39.8258	181	137	142	139	154
39.846	167	141	131	140	151
39.8663	151	166	128	157	129
39.8865	155	144	162	110	128
39.9068	150	142	135	134	146
39.927	152	134	151	135	133
39.9473	159	155	150	121	124
39.9676	147	148	127	144	150
39.9878	152	147	144	129	122
40.0081	129	137	149	137	132
40.0283	138	153	140	140	141
40.0486	148	145	134	160	134
40.0689	116	127	146	142	116
40.0891	133	129	144	141	135
40.1094	156	140	136	129	140
40.1296	173	139	123	123	126
40.1499	144	148	129	141	125
40.1701	141	157	128	132	143
40.1904	143	140	119	133	131
40.2107	133	154	153	123	100
40.2309	129	137	131	140	157
40.2512	155	150	149	150	120
40.2714	132	137	133	121	124
40.2917	135	145	128	129	120
40.3119	135	147	134	111	129
40.3322	157	132	132	147	126
40.3525	174	149	135	134	130
40.3727	125	161	139	156	138
40.393	145	135	142	146	120
40.4132	131	134	140	131	134
40.4335	141	145	148	143	116
40.4538	150	156	139	128	123
40.474	145	165	133	103	134
40.4943	139	151	121	146	162
40.5145	146	162	138	139	146
40.5348	133	145	133	141	109
40.555	139	150	130	114	140
40.5753	125	129	150	137	129
40.5956	141	145	153	151	128
40.6158	132	136	133	144	141
40.6361	114	153	131	127	149
40.6563	118	153	137	134	152
40.6766	123	157	138	143	149
40.6969	129	158	152	155	155
40.7171	144	168	129	153	113
40.7374	147	168	143	140	138
40.7576	160	153	160	145	130
40.7779	130	149	158	139	144
40.7981	161	166	154	167	153
40.8184	166	157	141	157	150
40.8387	192	168	150	145	135
40.8589	157	163	147	152	146
40.8792	142	170	159	163	137
40.8994	162	189	169	154	156
40.9197	165	172	176	169	156
40.94	173	198	175	175	151
40.9602	154	198	198	157	161
40.9805	176	166	160	173	147
41.0007	168	169	181	180	172
41.021	159	168	211	172	163
41.0412	186	194	184	191	182
41.0615	192	162	180	171	200
41.0818	171	203	189	189	184
41.102	171	219	186	175	181
41.1223	200	200	170	213	199
41.1425	167	198	172	192	187
41.1628	181	193	191	201	189
41.1831	209	217	207	207	211
41.2033	205	217	202	250	201
41.2236	202	205	225	186	189
41.2438	216	214	208	210	244
41.2641	205	210	225	231	199
41.2843	194	231	212	217	216
41.3046	214	205	226	194	193
41.3249	196	212	214	220	205
41.3451	180	213	214	219	219
41.3654	201	196	210	213	229
41.3856	199	200	218	224	221
41.4059	196	228	207	213	201
41.4262	198	190	211	226	186
41.4464	172	189	210	214	194
41.4667	159	187	202	227	193
41.4869	149	176	225	216	164
41.5072	160	155	169	207	175
41.5274	184	176	172	208	182
41.5477	167	179	186	200	153
41.568	163	179	175	187	171
41.5882	169	159	191	194	161
41.6085	147	152	167	181	166
41.6287	173	175	146	180	166
41.649	151	161	173	134	180
41.6693	187	180	155	183	169
41.6895	152	179	179	196	175
41.7098	167	169	152	157	163
41.73	151	182	177	150	168
41.7503	151	174	155	170	162
41.7705	175	178	176	158	167
41.7908	153	163	155	159	146
41.8111	149	173	189	170	150
41.8313	171	154	166	151	165
41.8516	164	160	155	177	139
41.8718	163	170	163	163	155
41.8921	160	154	143	149	139
41.9123	145	177	158	178	140
41.9326	171	155	172	161	135
41.9529	161	181	175	168	147
41.9731	181	160	150	160	154
41.9934	173	183	187	158	144
42.0136	150	180	146	167	151
42.0339	152	162	153	150	149
42.0542	166	162	200	178	122
42.0744	150	172	168	153	145
42.0947	160	165	166	177	160
42.1149	167	173	186	162	152
42.1352	167	172	147	168	133
42.1554	181	163	156	153	123
42.1757	185	175	154	167	157
42.196	188	170	173	146	134
42.2162	166	162	160	146	167
42.2365	139	172	167	162	130
42.2567	169	166	165	140	126
42.277	155	143	146	151	125
42.2973	155	191	162	180	140
42.3175	157	166	156	153	170
42.3378	150	170	143	149	142
42.358	148	159	175	159	155
42.3783	181	152	150	124	158
42.3985	167	163	158	139	148
42.4188	160	157	145	138	138
42.4391	138	179	147	150	151
42.4593	154	163	146	128	148
42.4796	150	157	156	168	147
42.4998	160	174	179	163	149
42.5201	147	148	163	156	122
42.5404	149	154	155	160	119
42.5606	159	187	162	151	117
42.5809	138	164	160	116	135
42.6011	165	158	160	140	135
42.6214	147	165	139	156	100
42.6416	150	173	164	147	134
42.6619	165	184	132	133	145
42.6822	160	176	143	163	120
42.7024	167	153	166	148	126
42.7227	144	170	141	151	165
42.7429	145	164	141	146	148
42.7632	155	148	167	148	131
42.7835	166	150	152	159	129
42.8037	167	152	156	156	148
42.824	174	161	147	154	157
42.8442	175	183	162	144	155
42.8645	174	200	159	155	170
42.8847	185	178	165	159	177
42.905	204	182	190	176	168
42.9253	191	191	171	153	221
42.9455	205	198	167	210	202
42.9658	208	260	207	201	194
42.986	196	213	233	204	187
43.0063	211	213	201	204	223
43.0266	229	223	217	212	171
43.0468	236	250	216	198	187
43.0671	221	217	203	216	176
43.0873	219	257	232	202	201
43.1076	267	239	206	199	192
43.1278	282	262	228	203	187
43.1481	274	256	217	218	201
43.1684	270	276	215	191	206
43.1886	300	269	209	225	193
43.2089	293	282	249	209	237
43.2291	309	268	247	204	278
43.2494	337	313	264	204	263
43.2697	374	293	285	268	299
43.2899	354	345	285	281	366
43.3102	371	350	291	309	382
43.3304	386	475	357	383	441
43.3507	411	482	408	415	541
43.3709	465	621	462	488	600
43.3912	566	646	570	529	728
43.4115	600	800	675	651	676
43.4317	647	893	755	676	666
43.452	703	870	819	773	523
43.4722	780	777	877	821	501
43.4925	809	674	837	759	416
43.5128	786	608	736	695	428
43.533	826	592	607	566	406
43.5533	780	545	567	497	361
43.5735	676	485	585	472	255
43.5938	603	395	545	418	204
43.614	549	331	440	390	193
43.6343	516	253	335	305	207
43.6546	462	228	268	227	194
43.6748	401	222	199	214	173
43.6951	355	201	216	189	156
43.7153	275	167	206	174	125
43.7356	242	182	183	184	152
43.7558	222	171	167	179	155
43.7761	206	189	170	186	153
43.7964	205	166	175	159	154
43.8166	195	165	182	163	178
43.8369	206	176	174	173	162
43.8571	170	175	194	145	177
43.8774	160	178	164	148	156
43.8977	173	183	166	169	164
43.9179	170	170	146	190	178
43.9382	159	179	136	183	164
43.9584	134	193	178	142	174
43.9787	181	164	151	173	161
43.9989	170	173	168	166	183
44.0192	164	207	169	162	165
44.0395	186	164	172	163	185
44.0597	159	181	169	170	166
44.08	174	148	162	160	153
44.1002	176	167	168	183	163
44.1205	180	179	169	185	172
44.1408	161	180	170	153	172
44.161	174	175	218	167	170
44.1813	177	195	196	176	168
44.2015	193	195	198	174	181
44.2218	153	204	184	181	163
44.242	171	166	185	155	163
44.2623	171	186	155	154	153
44.2826	177	179	173	173	165
44.3028	173	180	177	171	149
44.3231	153	168	174	163	160
44.3433	153	177	169	186	165
44.3636	189	186	154	154	167
44.3839	176	180	153	172	181
44.4041	180	187	168	152	155
44.4244	158	163	151	184	149
44.4446	175	180	167	158	138
44.4649	166	159	181	181	148
44.4851	144	202	151	156	160
44.5054	171	170	157	150	151
44.5257	167	165	138	146	153
44.5459	164	169	148	159	149
44.5662	181	167	154	151	162
44.5864	159	149	179	158	150
44.6067	171	179	167	149	159
44.627	168	165	176	162	165
44.6472	183	188	173	155	166
44.6675	162	190	153	171	163
44.6877	165	169	176	178	172
44.708	175	168	175	178	174
44.7282	167	155	154	167	162
44.7485	187	185	163	175	162
44.7688	164	166	175	180	161
44.789	157	178	180	177	146
44.8093	178	173	177	157	166
44.8295	184	180	181	182	164
44.8498	173	176	188	178	167
44.8701	171	174	166	183	186
44.8903	198	170	160	171	171
44.9106	169	215	184	161	157
44.9308	190	190	159	186	142
44.9511	169	195	176	180	180
44.9713	157	169	141	151	156
44.9916	146	167	181	154	168
45.0119	171	184	154	176	135
45.0321	166	170	165	168	150
45.0524	170	162	173	182	152
45.0726	137	173	171	146	126
45.0929	149	155	172	147	156
45.1132	157	152	131	165	151
45.1334	183	182	163	157	135
45.1537	144	166	156	146	158
45.1739	172	172	144	170	145
45.1942	173	174	155	158	166
45.2144	171	180	140	149	137
45.2347	153	133	138	112	144
45.255	144	147	127	167	153
45.2752	129	159	139	153	139
45.2955	162	160	154	151	139
45.3157	141	160	130	138	158
45.336	154	155	150	121	154
45.3562	166	166	148	136	139
45.3765	131	159	148	167	145
45.3968	165	168	157	135	141
45.417	146	150	149	164	118
45.4373	152	171	165	159	137
45.4575	153	159	177	170	131
45.4778	170	157	148	145	152
[truncated: 1,211 more rows]

## Sheet: Fig. 4 (e)
	LLST-1	LLST-2	LLST-3	LLST-4	NIPAm-SA	Ref.
0.01534	690.52	109.68	29.3467	31.66	490.05	173.84
0.04594	627.64	98.26	26.5733	28.59	453.47	159.78
0.06223	574.72	86.8	23.8133	25.51	416.79	145.68
0.07853	523.52	78.34	21.76	23.18	376.13	125.78
0.09482	480.4	69.86	19.7067	20.85	335.34	105.81
0.11111	438.72	63.58	18.1733	19.08	301.27	90.71
0.1274	403.52	57.28	16.6267	17.3	267.1	75.56
0.14369	369.56	52.58	15.4667	15.95	239.81	64.81
0.15998	340.76	47.86	14.3067	14.59	212.44	54.03
0.17627	313	44.3	13.4133	13.55	190.79	46.49
0.19257	289.36	40.74	12.5333	12.5	169.09	38.93
0.20886	266.56	38	11.84	11.69	151.94	33.65
0.22515	247.08	35.26	11.1467	10.88	134.74	28.36
0.24144	228.32	33.14	10.6133	10.24	121.15	24.67
0.25773	212.24	31	10.0667	9.6	107.52	20.97
0.27402	196.72	29.3	9.62667	9.1	96.74	18.39
0.29031	183.4	27.6	9.2	8.6	85.93	15.8
0.30661	170.56	26.24	8.84	8.19	77.39	14
0.3229	159.48	24.86	8.48	7.79	68.82	12.19
0.33919	148.8	23.74	8.18667	7.46	62.04	10.93
0.35548	139.6	22.6	7.89333	7.13	55.23	9.67
0.37177	130.68	21.66	7.64	6.86	49.85	8.79
0.38806	122.96	20.7	7.4	6.59	44.45	7.9
0.40435	115.52	19.88	7.17333	6.37	40.17	7.29
0.42064	109.08	19.06	6.96	6.14	35.87	6.67
0.43694	102.84	18.34	6.77333	5.95	32.47	6.24
0.45323	97.4	17.64	6.58667	5.76	29.05	5.81
0.46952	92.16	17	6.42667	5.6	26.34	5.51
0.48581	87.56	16.36	6.25333	5.44	23.62	5.21
0.5021	83.12	15.8	6.10667	5.3	21.46	4.99
0.51839	79.2	15.24	5.96	5.15	19.29	4.78
0.53468	75.44	14.74	5.82667	5.03	17.56	4.63
0.55098	72.08	14.24	5.68	4.9	15.82	4.48
0.56727	68.88	13.8	5.56	4.79	14.44	4.38
0.58356	66	13.34	5.44	4.68	13.05	4.28
0.59985	63.24	12.94	5.32	4.58	11.94	4.21
0.61614	60.76	12.52	5.21333	4.48	10.83	4.14
0.63243	58.4	12.16	5.10667	4.39	9.94	4.09
0.64872	56.24	11.78	5	4.3	9.04	4.05
0.66502	54.16	11.46	4.89333	4.22	8.32	4.03
0.68131	52.28	11.12	4.8	4.14	7.6	4.01
0.6976	50.48	10.8	4.70667	4.06	7.01	4.01
0.71389	48.84	10.5	4.61333	3.98	6.43	4.01
0.73018	47.24	10.22	4.52	3.91	5.95	4.01
0.74647	45.76	9.94	4.44	3.84	5.48	4.02
0.76276	44.36	9.68	4.34667	3.78	5.09	4.04
0.77905	43.08	9.42	4.26667	3.71	4.7	4.06
0.79535	41.8	9.18	4.18667	3.65	4.39	4.08
0.81164	40.64	8.94	4.10667	3.59	4.07	4.11
0.82793	39.52	8.72	4.04	3.53	3.81	4.13
0.84422	38.48	8.5	3.96	3.47	3.55	4.16
0.86051	37.44	8.3	3.89333	3.42	3.33	4.19
0.8768	36.52	8.08	3.81333	3.37	3.11	4.22
0.89309	35.6	7.9	3.74667	3.31	2.93	4.24
0.90939	34.72	7.7	3.68	3.26	2.75	4.27
0.92568	33.88	7.54	3.62667	3.21	2.6	4.3
0.94197	33.12	7.36	3.56	3.17	2.45	4.33
0.95826	32.36	7.18	3.49333	3.12	2.32	4.36
0.97455	31.6	7.02	3.42667	3.07	2.19	4.39
0.99084	30.92	6.88	3.37333	3.03	2.08	4.41
1.00713	30.24	6.72	3.32	2.99	1.97	4.44
1.02343	29.6	6.58	3.26667	2.95	1.88	4.47
1.03972	28.96	6.44	3.2	2.91	1.79	4.5
1.05601	28.36	6.3	3.14667	2.87	1.7	4.53
1.0723	27.8	6.16	3.09333	2.83	1.62	4.56
1.08859	27.24	6.04	3.05333	2.79	1.55	4.58
1.10488	26.68	5.92	3	2.75	1.48	4.61
1.12117	26.16	5.8	2.94667	2.72	1.42	4.64
1.13746	25.68	5.68	2.90667	2.68	1.36	4.67
1.15376	25.16	5.56	2.85333	2.65	1.31	4.7
1.17005	24.68	5.46	2.81333	2.61	1.25	4.73
1.18634	24.24	5.36	2.77333	2.58	1.2	4.75
1.20263	23.8	5.24	2.72	2.55	1.16	4.78
1.21892	23.36	5.14	2.68	2.52	1.11	4.81
1.23521	22.92	5.06	2.64	2.49	1.07	4.84
1.2515	22.52	4.96	2.6	2.46	1.03	4.87
1.2678	22.12	4.86	2.56	2.43	0.99372	4.9
1.28409	21.72	4.78	2.52	2.4	0.95908	4.93
1.30038	21.36	4.7	2.49333	2.37	0.92434	4.96
1.31667	21	4.6	2.45333	2.34	0.89285	4.99
1.33296	20.64	4.52	2.41333	2.31	0.86127	5.02
1.34925	20.28	4.44	2.38667	2.29	0.83254	5.05
1.36554	19.92	4.36	2.34667	2.26	0.80373	5.08
1.38184	19.6	4.3	2.32	2.24	0.77746	5.11
1.39813	19.28	4.22	2.28	2.21	0.75112	5.14
1.41442	18.96	4.14	2.25333	2.19	0.72692	5.17
1.43071	18.64	4.08	2.21333	2.16	0.70264	5.2
1.447	18.36	4.02	2.18667	2.14	0.68041	5.24
1.46329	18.04	3.94	2.16	2.12	0.6581	5.27
1.47958	17.76	3.88	2.13333	2.1	0.63755	5.3
1.49587	17.48	3.82	2.10667	2.07	0.61693	5.33
1.51217	17.2	3.76	2.08	2.05	0.59782	5.37
1.52846	16.96	3.7	2.04	2.03	0.57864	5.4
1.54475	16.68	3.64	2.02667	2.01	0.56091	5.43
1.56104	16.44	3.58	2	1.99	0.54311	5.47
1.57733	16.16	3.52	1.97333	1.97	0.52659	5.5
1.59362	15.92	3.46	1.94667	1.95	0.51001	5.53
1.60991	15.68	3.42	1.92	1.93	0.49467	5.57
1.62621	15.44	3.36	1.89333	1.91	0.47929	5.6
1.6425	15.24	3.32	1.88	1.89	0.46488	5.64
1.65879	15	3.26	1.85333	1.88	0.45043	5.68
1.67508	14.76	3.22	1.82667	1.86	0.4369	5.71
1.69137	14.56	3.18	1.81333	1.84	0.42333	5.75
1.70766	14.36	3.12	1.78667	1.82	0.41066	5.78
1.72395	14.16	3.08	1.76	1.81	0.39795	5.82
1.74025	13.92	3.04	1.74667	1.79	0.38614	5.86
1.75654	13.76	3	1.72	1.77	0.3743	5.89
1.77283	13.56	2.96	1.70667	1.76	0.36322	5.93
1.78912	13.36	2.92	1.68	1.74	0.35211	5.97
1.80541	13.16	2.88	1.66667	1.73	0.34148	6.01
1.8217	13	2.84	1.65333	1.71	0.33082	6.05
1.83799	12.8	2.8	1.62667	1.7	0.32106	6.08
1.85428	12.64	2.76	1.61333	1.68	0.31127	6.12
1.87058	12.44	2.72	1.6	1.67	0.30206	6.16
1.88687	12.28	2.68	1.57333	1.65	0.29282	6.2
1.90316	12.12	2.66	1.56	1.64	0.28411	6.24
1.91945	11.96	2.62	1.54667	1.63	0.27538	6.28
1.93574	11.8	2.58	1.53333	1.61	0.26711	6.32
1.95203	11.64	2.56	1.52	1.6	0.25882	6.36
1.96832	11.48	2.52	1.50667	1.59	0.25107	6.4
1.98462	11.32	2.5	1.48	1.57	0.24329	6.44
2.00091	11.2	2.46	1.46667	1.56	0.23592	6.48
2.0172	11.04	2.44	1.45333	1.55	0.22853	6.53
2.03349	10.88	2.4	1.44	1.54	0.22167	6.57
2.04978	10.76	2.38	1.42667	1.53	0.21478	6.61
2.06607	10.64	2.34	1.41333	1.52	0.2082	6.65
2.08236	10.48	2.32	1.4	1.5	0.20161	6.69
2.09866	10.36	2.3	1.38667	1.49	0.19531	6.74
2.11495	10.24	2.26	1.37333	1.48	0.189	6.78
2.13124	10.08	2.24	1.36	1.47	0.18319	6.82
2.14753	9.96	2.22	1.34667	1.46	0.17736	6.87
2.16382	9.84	2.2	1.33333	1.45	0.17196	6.91
2.18011	9.72	2.16	1.32659	1.44	0.16655	6.95
2.1964	9.6	2.14	1.31505	1.43	0.1613	7
2.21269	9.48	2.12	1.30349	1.42	0.15604	7.04
2.22899	9.36	2.1	1.29247	1.41	0.15105	7.09
2.24528	9.28	2.08	1.2814	1.4	0.14604	7.13
2.26157	9.16	2.06	1.27065	1.39	0.14142	7.18
2.27786	9.04	2.04	1.25987	1.38	0.13678	7.22
2.29415	8.92	2.02	1.24937	1.37	0.13239	7.27
2.31044	8.84	1.99416	1.23884	1.36	0.12799	7.31
2.32673	8.72	1.97462	1.22888	1.35	0.12378	7.36
2.34303	8.64	1.95504	1.21889	1.34	0.11955	7.41
2.35932	8.52	1.93636	1.20929	1.33	0.1156	7.45
2.37561	8.44	1.91762	1.19968	1.33	0.11164	7.5
2.3919	8.32	1.89982	1.19041	1.32	0.10784	7.55
2.40819	8.24	1.88196	1.18113	1.31	0.10403	7.59
2.42448	8.16	1.86474	1.17211	1.3	0.10057	7.64
2.44077	8.04	1.84748	1.16307	1.29	0.0971	7.69
2.45707	7.96	1.83078	1.1544	1.28	0.09377	7.74
2.47336	7.88	1.81404	1.14571	1.28	0.09044	7.78
2.48965	7.8	1.79804	1.13727	1.27	0.0872	7.83
2.50594	7.72	1.782	1.1288	1.26	0.08394	7.88
2.52223	7.64	1.76668	1.12077	1.25	0.08091	7.93
2.53852	7.52	1.75132	1.11272	1.25	0.07786	7.98
2.55481	7.44	1.73662	1.10491	1.24	0.07504	8.03
2.5711	7.36	1.72188	1.09708	1.23	0.07221	8.08
2.5874	7.32	1.7077	1.08951	1.22	0.06949	8.13
2.60369	7.24	1.69346	1.08192	1.22	0.06675	8.18
2.61998	7.16	1.67978	1.07453	1.21	0.06412	8.23
2.63627	7.08	1.66606	1.06712	1.2	0.06148	8.28
2.65256	7	1.65288	1.06013	1.2	0.05908	8.33
2.66885	6.92	1.63966	1.05311	1.19	0.05667	8.38
2.68514	6.84	1.62716	1.04623	1.18	0.05437	8.43
2.70144	6.8	1.6146	1.03932	1.18	0.05207	8.48
2.71773	6.72	1.60242	1.03264	1.17	0.04984	8.53
2.73402	6.64	1.5902	1.02593	1.16	0.04761	8.58
2.75031	6.6	1.57846	1.01961	1.16	0.04551	8.63
2.7666	6.52	1.5667	1.01327	1.15	0.04339	8.68
2.78289	6.44	1.55528	1.00705	1.15	0.04134	8.73
2.79918	6.4	1.54382	1.00083	1.14	0.03929	8.79
2.81548	6.32	1.53296	0.99488	1.14	0.03748	8.84
2.83177	6.28	1.52208	0.98889	1.13	0.03567	8.89
2.84806	6.2	1.51158	0.98312	1.12	0.03388	8.94
2.86435	6.16	1.50102	0.97732	1.12	0.03208	8.99
2.88064	6.08	1.49094	0.97163	1.11	0.0304	9.05
2.89693	6.04	1.48084	0.96592	1.11	0.02871	9.1
2.91322	5.96	1.471	0.96053	1.1	0.02713	9.15
2.92952	5.92	1.46114	0.95513	1.1	0.02555	9.21
2.94581	5.88	1.4517	0.94977	1.09	0.02396	9.26
2.9621	5.8	1.44222	0.94441	1.09	0.02237	9.31
2.97839	5.76	1.43314	0.93925	1.08	0.02092	9.37
2.99468	5.72	1.42402	0.93408	1.08	0.01947	9.42
3.01097	5.64	1.41526	0.92919	1.07	0.01811	9.47
3.02726	5.6	1.40648	0.92428	1.07	0.01674	9.53
3.04355	5.56	1.39782	0.91943	1.06	0.01544	9.58
3.05985	5.52	1.38912	0.91456	1.06	0.01413	9.64
3.07614	5.48	1.38082	0.90991	1.05	0.01286	9.69
3.09243	5.4	1.37248	0.90524	1.05	0.01158	9.75
3.10872	5.36	1.36458	0.90075	1.04	0.01032	9.8
3.12501	5.32	1.35664	0.89624	1.04	0.00906	9.86
3.1413	5.28	1.34892	0.89177	1.03	0.00803	9.91
3.15759	5.24	1.34118	0.88729	1.03	0.00699	9.97
3.17389	5.2	1.33364	0.88305	1.03	0.00589	10.02
3.19018	5.16	1.32608	0.87879	1.02	0.00477	10.08
3.20647	5.12	1.31888	0.8746	1.02	0.0037	10.13
3.22276	5.04	1.31168	0.8704	1.01	0.00262	10.19
3.23905	5	1.30474	0.86639	1.01	0.00167	10.24
3.25534	4.96	1.2978	0.86235	1.01	7.0864E-4	10.3
3.27163	4.92	1.29106	0.85844	1	-0.000283406	10.35
3.28793	4.88	1.28428	0.85452	0.99757	-0.00128	10.41
3.30422	4.84	1.27762	0.85073	0.99376	-0.00218	10.47
3.32051	4.8	1.27094	0.84695	0.98994	-0.00308	10.52
3.3368	4.8	1.26456	0.84328	0.98616	-0.00392	10.58
3.35309	4.76	1.25818	0.8396	0.98237	-0.00476	10.63
3.36938	4.72	1.25206	0.83605	0.97881	-0.0056	10.69
3.38567	4.68	1.24592	0.83248	0.97523	-0.00645	10.75
3.40196	4.64	1.23996	0.82888	0.97169	-0.00714	10.8
3.41826	4.6	1.23398	0.82528	0.96814	-0.00784	10.86
3.43455	4.56	1.22808	0.82187	0.96464	-0.00865	10.92
3.45084	4.52	1.22216	0.81844	0.96113	-0.00946	10.97
3.46713	4.48	1.21636	0.81508	0.95782	-0.01012	11.03
3.48342	4.48	1.21054	0.81172	0.95451	-0.01078	11.09
3.49971	4.44	1.20514	0.80849	0.95115	-0.01139	11.14
3.516	4.4	1.19972	0.80524	0.94778	-0.012	11.2
3.5323	4.36	1.19446	0.80223	0.94475	-0.01265	11.26
3.54859	4.32	1.18918	0.79919	0.94172	-0.0133	11.31
3.56488	4.32	1.184	0.79597	0.9386	-0.01386	11.37
3.58117	4.28	1.1788	0.79273	0.93548	-0.01442	11.43
3.59746	4.24	1.17374	0.78969	0.93234	-0.015	11.48
3.61375	4.2	1.16866	0.78664	0.92919	-0.01559	11.54
3.63004	4.2	1.1638	0.78383	0.92622	-0.01618	11.6
3.64634	4.16	1.15896	0.781	0.92323	-0.01677	11.65
3.66263	4.12	1.15438	0.77804	0.92042	-0.01728	11.71
3.67892	4.12	1.14978	0.77508	0.9176	-0.0178	11.77
3.69521	4.08	1.14518	0.77235	0.91477	-0.01825	11.83
3.7115	4.04	1.14058	0.7696	0.91194	-0.01871	11.88
3.72779	4	1.13598	0.76688	0.90911	-0.01922	11.94
3.74408	3.99244	1.13138	0.76413	0.90627	-0.01974	12
3.76037	3.96648	1.12708	0.76159	0.90353	-0.02023	12.05
3.77667	3.94084	1.12278	0.75901	0.90078	-0.02072	12.11
3.79296	3.91544	1.11854	0.7564	0.89818	-0.0211	12.17
3.80925	3.89036	1.11426	0.75377	0.89556	-0.02148	12.23
3.82554	3.86556	1.11012	0.75137	0.89304	-0.02182	12.28
3.84183	3.84112	1.10596	0.74896	0.89052	-0.02215	12.34
3.85812	3.81708	1.10188	0.74644	0.8881	-0.02272	12.4
3.87441	3.7934	1.09778	0.74391	0.88568	-0.02329	12.45
3.89071	3.77012	1.0939	0.74165	0.88311	-0.02357	12.51
3.907	3.747	1.09002	0.7394	0.88054	-0.02386	12.57
3.92329	3.724	1.0863	0.73715	0.87823	-0.02423	12.63
3.93958	3.70144	1.08256	0.73488	0.87591	-0.0246	12.68
3.95587	3.67932	1.07894	0.73267	0.87364	-0.025	12.74
3.97216	3.6572	1.07532	0.73045	0.87135	-0.02539	12.8
3.98845	3.63504	1.07178	0.72827	0.86905	-0.02569	12.85
4.00475	3.61344	1.0682	0.72607	0.86674	-0.02598	12.91
4.02104	3.59252	1.06458	0.72389	0.86449	-0.02629	12.97
4.03733	3.57192	1.06094	0.72172	0.86223	-0.02659	13.02
4.05362	3.55164	1.05756	0.71979	0.86008	-0.02695	13.08
4.06991	3.53164	1.05416	0.71784	0.85792	-0.0273	13.14
4.0862	3.51196	1.05082	0.71593	0.85583	-0.02752	13.19
4.10249	3.49236	1.04748	0.71401	0.85374	-0.02774	13.25
4.11878	3.47288	1.04428	0.71201	0.85172	-0.02803	13.31
4.13508	3.45376	1.04108	0.71001	0.84969	-0.02831	13.36
4.15137	3.43504	1.03802	0.70828	0.84755	-0.02856	13.42
4.16766	3.4164	1.03496	0.70653	0.84541	-0.02882	13.48
4.18395	3.39784	1.03182	0.70473	0.84349	-0.02904	13.53
4.20024	3.37964	1.02866	0.70295	0.84157	-0.02926	13.59
4.21653	3.36188	1.0259	0.70123	0.83968	-0.02946	13.64
4.23282	3.34404	1.02314	0.69951	0.83779	-0.02967	13.7
4.24912	3.32612	1.02018	0.69788	0.83591	-0.02992	13.76
4.26541	3.3086	1.01722	0.69625	0.83402	-0.03017	13.81
4.2817	3.29152	1.0142	0.69471	0.83219	-0.03035	13.87
4.29799	3.27468	1.01116	0.69316	0.83035	-0.03053	13.92
4.31428	3.25808	1.00822	0.69149	0.82865	-0.03078	13.98
4.33057	3.24172	1.00526	0.68981	0.82695	-0.03103	14.03
4.34686	3.22572	1.00262	0.68835	0.82515	-0.03113	14.09
4.36316	3.2098	0.99996	0.68687	0.82334	-0.03124	14.14
4.37945	3.19404	0.99738	0.68532	0.82169	-0.03144	14.2
4.39574	3.1784	0.9948	0.68377	0.82004	-0.03164	14.26
4.41203	3.16296	0.99218	0.68227	0.81834	-0.03192	14.31
4.42832	3.14768	0.98954	0.68075	0.81664	-0.0322	14.36
4.44461	3.13264	0.987	0.67937	0.81493	-0.03232	14.42
4.4609	3.11772	0.98446	0.67799	0.81322	-0.03243	14.47
4.47719	3.10292	0.982	0.6766	0.81168	-0.03258	14.53
4.49349	3.0884	0.97952	0.67521	0.81014	-0.03272	14.58
4.50978	3.07424	0.97724	0.67392	0.80865	-0.03287	14.64
4.52607	3.06028	0.97496	0.67261	0.80715	-0.03302	14.69
4.54236	3.04652	0.97254	0.67116	0.80564	-0.03318	14.74
4.55865	3.03288	0.97014	0.66969	0.80413	-0.03333	14.8
4.57494	3.01944	0.96784	0.66833	0.80257	-0.03348	14.85
4.59123	3.00608	0.96554	0.66696	0.801	-0.03364	14.91
4.60753	2.99276	0.96322	0.66576	0.79948	-0.03368	14.96
4.62382	2.9796	0.96092	0.66456	0.79796	-0.03372	15.01
4.64011	2.96668	0.95886	0.66337	0.79661	-0.03385	15.07
4.6564	2.95376	0.9568	0.66217	0.79526	-0.03398	15.12
4.67269	2.94088	0.95452	0.66089	0.79394	-0.03405	15.17
4.68898	2.92824	0.95222	0.65961	0.79261	-0.03411	15.22
4.70527	2.91596	0.95016	0.65845	0.79121	-0.03428	15.28
4.72157	2.9038	0.9481	0.65729	0.78981	-0.03445	15.33
4.73786	2.89184	0.94612	0.65621	0.78851	-0.03461	15.38
4.75415	2.87992	0.94414	0.65512	0.78721	-0.03476	15.43
4.77044	2.86816	0.94214	0.65401	0.78602	-0.03477	15.48
4.78673	2.85644	0.94012	0.65291	0.78482	-0.03477	15.54
4.80302	2.84492	0.93816	0.65168	0.78354	-0.03494	15.59
4.81931	2.83344	0.93618	0.65045	0.78226	-0.03512	15.64
4.8356	2.82208	0.93416	0.64939	0.78091	-0.03523	15.69
4.8519	2.81076	0.93214	0.64831	0.77957	-0.03535	15.74
4.86819	2.79952	0.93028	0.64731	0.77841	-0.03544	15.79
4.88448	2.78848	0.92842	0.64631	0.77724	-0.03552	15.84
4.90077	2.77784	0.92652	0.64521	0.7761	-0.0356	15.89
4.91706	2.76732	0.92462	0.64412	0.77496	-0.03569	15.94
4.93335	2.757	0.92286	0.64313	0.77377	-0.03574	15.99
4.94964	2.74668	0.92108	0.64215	0.77257	-0.03579	16.04
4.96594	2.7364	0.91922	0.64121	0.7715	-0.03593	16.09
4.98223	2.7262	0.91734	0.64028	0.77043	-0.03606	16.14
4.99852	2.71608	0.91556	0.63923	0.76933	-0.03616	16.19
5.01481	2.70608	0.91378	0.63816	0.76823	-0.03626	16.24
5.0311	2.6962	0.9121	0.63725	0.76715	-0.0363	16.29
5.04739	2.68648	0.9104	0.63635	0.76607	-0.03634	16.34
5.06368	2.67688	0.90884	0.63552	0.76501	-0.03635	16.38
5.07998	2.66748	0.90726	0.63469	0.76395	-0.03636	16.43
5.09627	2.65832	0.90562	0.63369	0.76297	-0.03648	16.48
5.11256	2.64912	0.90396	0.63269	0.76199	-0.0366	16.53
5.12885	2.63984	0.90232	0.63196	0.76096	-0.0366	16.58
5.14514	2.6306	0.90066	0.63123	0.75994	-0.03661	16.62
5.16143	2.6214	0.89904	0.63027	0.75904	-0.03669	16.67
5.17772	2.61228	0.8974	0.62932	0.75814	-0.03677	16.72
5.19401	2.60336	0.89602	0.62841	0.75713	-0.03677	16.76
5.21031	2.59456	0.89462	0.62751	0.75612	-0.03677	16.81
5.2266	2.58596	0.89308	0.62673	0.75518	-0.0369	16.86
5.24289	2.57736	0.89156	0.62595	0.75425	-0.03702	16.9
5.25918	2.56892	0.89006	0.62519	0.75327	-0.03713	16.95
5.27547	2.56052	0.88854	0.62441	0.75229	-0.03723	16.99
5.29176	2.55228	0.88718	0.62361	0.75148	-0.03719	17.04
5.30805	2.54408	0.88582	0.6228	0.75067	-0.03715	17.08
5.32435	2.53608	0.88438	0.62195	0.74977	-0.03725	17.13
5.34064	2.52804	0.88294	0.62109	0.74886	-0.03735	17.17
5.35693	2.51992	0.8817	0.62048	0.74796	-0.03732	17.21
5.37322	2.51192	0.88044	0.61985	0.74707	-0.03729	17.26
5.38951	2.5042	0.8791	0.61904	0.74632	-0.03731	17.3
5.4058	2.49656	0.87776	0.61821	0.74556	-0.03733	17.35
5.42209	2.48908	0.87634	0.61753	0.74473	-0.03747	17.39
5.43839	2.4816	0.87492	0.61685	0.74389	-0.0376	17.43
5.45468	2.47404	0.87372	0.61613	0.74313	-0.03755	17.47
5.47097	2.46656	0.87252	0.61543	0.74237	-0.0375	17.52
5.48726	2.45908	0.87132	0.61477	0.74162	-0.03752	17.56
5.50355	2.4516	0.87012	0.61413	0.74088	-0.03754	17.6
5.51984	2.4442	0.86878	0.61343	0.74018	-0.0376	17.64
5.53613	2.43696	0.86744	0.61271	0.73947	-0.03766	17.68
5.55242	2.43008	0.8663	0.61204	0.73869	-0.03774	17.72
5.56872	2.4232	0.86516	0.61137	0.73791	-0.03782	17.76
5.58501	2.41644	0.864	0.61088	0.73715	-0.03786	17.8
5.6013	2.4096	0.86282	0.6104	0.73639	-0.03789	17.84
5.61759	2.40268	0.86174	0.60972	0.73581	-0.03783	17.88
5.63388	2.3958	0.86068	0.60905	0.73524	-0.03776	17.92
5.65017	2.389	0.85956	0.60852	0.73453	-0.03783	17.96
5.66646	2.38236	0.85842	0.60797	0.73382	-0.03789	18
5.68276	2.37612	0.8573	0.60745	0.73308	-0.03788	18.04
5.69905	2.3698	0.8562	0.60692	0.73234	-0.03786	18.08
5.71534	2.36348	0.85502	0.60627	0.73175	-0.03786	18.12
5.73163	2.35712	0.85382	0.60561	0.73116	-0.03787	18.15
5.74792	2.35068	0.85282	0.60515	0.73045	-0.03784	18.19
5.76421	2.34444	0.8518	0.60467	0.72974	-0.03782	18.23
5.7805	2.3386	0.85078	0.60415	0.72917	-0.03787	18.27
5.7968	2.33264	0.84974	0.60363	0.7286	-0.03792	18.3
5.81309	2.32644	0.8488	0.60316	0.72801	-0.03797	18.34
5.82938	2.3204	0.84784	0.60269	0.72742	-0.03802	18.37
5.84567	2.31464	0.84684	0.60215	0.72678	-0.03806	18.41
5.86196	2.30892	0.84584	0.60159	0.72613	-0.0381	18.45
5.87825	2.30324	0.84506	0.60103	0.72555	-0.03806	18.48
5.89454	2.29752	0.8443	0.60048	0.72496	-0.03801	18.51
5.91083	2.29184	0.84332	0.60009	0.72428	-0.03801	18.55
5.92713	2.28612	0.84234	0.59971	0.7236	-0.038	18.58
5.94342	2.28032	0.84128	0.59915	0.72315	-0.0381	18.62
5.95971	2.2746	0.84022	0.5986	0.72269	-0.03819	18.65
5.976	2.26908	0.83922	0.59816	0.72212	-0.03822	18.68
5.99229	2.26364	0.8382	0.59772	0.72155	-0.03824	18.72
6.00858	2.25836	0.83738	0.5972	0.72101	-0.03813	18.75
6.02487	2.25304	0.83656	0.59668	0.72046	-0.03801	18.78
6.04117	2.24764	0.83564	0.59627	0.7199	-0.03802	18.81
6.05746	2.24228	0.83472	0.59585	0.71933	-0.03804	18.84
6.07375	2.23696	0.83384	0.59543	0.71878	-0.03803	18.88
6.09004	2.23168	0.83294	0.595	0.71823	-0.03803	18.91
6.10633	2.22652	0.832	0.59451	0.71775	-0.03804	18.94
6.12262	2.22132	0.83104	0.59401	0.71726	-0.03805	18.97
6.13891	2.21608	0.83034	0.59371	0.71671	-0.03807	19
6.15521	2.211	0.82966	0.5934	0.71615	-0.03809	19.03
6.1715	2.20632	0.82894	0.59301	0.71576	-0.03804	19.06
6.18779	2.20164	0.82824	0.59263	0.71536	-0.03799	19.09
6.20408	2.1968	0.82748	0.59236	0.71486	-0.03807	19.11
6.22037	2.192	0.82672	0.59209	0.71436	-0.03816	19.14
6.23666	2.18728	0.82586	0.59157	0.71392	-0.03815	19.17
6.25295	2.18264	0.82502	0.59105	0.71346	-0.03814	19.2
6.26925	2.17804	0.82424	0.59067	0.71294	-0.03815	19.23
6.28554	2.17348	0.82348	0.59031	0.7124	-0.03816	19.25
6.30183	2.16896	0.82276	0.59	0.71202	-0.03807	19.28
6.31812	2.16448	0.82204	0.58971	0.71164	-0.03798	19.31
6.33441	2.16012	0.8215	0.58929	0.71123	-0.03808	19.33
6.3507	2.15568	0.82096	0.58887	0.71083	-0.03819	19.36
6.36699	2.15108	0.8202	0.58853	0.71038	-0.03813	19.38
6.38328	2.14656	0.81944	0.58823	0.70993	-0.03805	19.41
6.39958	2.14216	0.81862	0.58791	0.70952	-0.03806	19.43
6.41587	2.13784	0.81778	0.58759	0.7091	-0.03808	19.46
6.43216	2.13364	0.81726	0.58733	0.7087	-0.038	19.48
6.44845	2.12944	0.81676	0.58708	0.7083	-0.0379	19.51
6.46474	2.12532	0.81628	0.58667	0.70795	-0.03785	19.53
6.48103	2.12116	0.81578	0.58624	0.70759	-0.03781	19.55
6.49732	2.11704	0.81498	0.58593	0.70719	-0.03779	19.57
6.51362	2.11292	0.81416	0.58564	0.70679	-0.03777	19.6
6.52991	2.10896	0.8136	0.58535	0.70639	-0.03788	19.62
6.5462	2.105	0.81306	0.58505	0.70599	-0.03801	19.64
6.56249	2.10108	0.81262	0.58485	0.70563	-0.03795	19.66
6.57878	2.09708	0.81218	0.58465	0.70527	-0.03788	19.68
6.59507	2.09272	0.81156	0.58429	0.70497	-0.03782	19.7
6.61136	2.08844	0.8109	0.58393	0.70467	-0.03777	19.73
6.62766	2.08448	0.81034	0.58363	0.70435	-0.03772	19.75
6.64395	2.08048	0.80978	0.58335	0.70403	-0.03767	19.77
6.66024	2.0766	0.8093	0.58304	0.70365	-0.03768	19.79
6.67653	2.07276	0.80884	0.58275	0.70326	-0.0377	19.81
6.69282	2.06908	0.80832	0.58253	0.70292	-0.03773	19.82
6.70911	2.06536	0.8078	0.58235	0.70257	-0.03776	19.84
6.7254	2.06148	0.80732	0.58208	0.70226	-0.03768	19.86
6.74169	2.05768	0.80684	0.58181	0.70194	-0.03759	19.88
6.75799	2.05404	0.8063	0.58151	0.70165	-0.03758	19.9
6.77428	2.05048	0.80576	0.58119	0.70136	-0.03758	19.91
6.79057	2.04704	0.80516	0.58104	0.701	-0.03756	19.93
6.80686	2.04352	0.80454	0.58092	0.70065	-0.03754	19.95
6.82315	2.03976	0.80416	0.58056	0.70042	-0.03753	19.97
6.83944	2.03608	0.80382	0.58019	0.7002	-0.03752	19.98
6.85573	2.03256	0.80332	0.58	0.69989	-0.03749	20
6.87203	2.02908	0.8028	0.57983	0.69959	-0.03746	20.01
6.88832	2.02584	0.80232	0.57961	0.69931	-0.03749	20.03
6.90461	2.02256	0.80184	0.5794	0.69903	-0.03752	20.04
6.9209	2.01932	0.8014	0.57912	0.69877	-0.03752	20.06
6.93719	2.01596	0.80096	0.57883	0.6985	-0.03752	20.07
6.95348	2.0124	0.80054	0.57864	0.69816	-0.03746	20.09
6.96977	2.00892	0.80012	0.57847	0.69783	-0.0374	20.1
6.98607	2.0056	0.79966	0.57824	0.69758	-0.03738	20.11
7.00236	2.00228	0.79922	0.578	0.69734	-0.03736	20.13
7.01865	1.99892	0.7989	0.57775	0.69715	-0.03735	20.14
7.03494	1.9956	0.79858	0.57748	0.69695	-0.03733	20.15
7.05123	1.99268	0.7981	0.57728	0.69673	-0.03733	20.17
7.06752	1.98968	0.7976	0.57709	0.69651	-0.03734	20.18
7.08381	1.98644	0.7971	0.57672	0.69628	-0.03732	20.19
7.1001	1.9832	0.79662	0.57633	0.69604	-0.0373	20.2
7.1164	1.98	0.7963	0.57617	0.69575	-0.03728	20.21
7.13269	1.9768	0.796	0.57605	0.69546	-0.03726	20.22
7.14898	1.97372	0.79562	0.57588	0.69522	-0.03719	20.24
7.16527	1.97056	0.7952	0.57572	0.69498	-0.03713	20.25
7.18156	1.96732	0.7949	0.57553	0.69485	-0.03713	20.26
7.19785	1.96416	0.79462	0.57536	0.69473	-0.03714	20.27
7.21414	1.96132	0.79428	0.57512	0.69449	-0.03707	20.28
7.23044	1.95844	0.79396	0.57485	0.69425	-0.03699	20.29
7.24673	1.95552	0.79364	0.57471	0.69405	-0.03694	20.29
7.26302	1.9526	0.79334	0.57457	0.69385	-0.0369	20.3
7.27931	1.94964	0.79302	0.57445	0.69368	-0.03691	20.31
7.2956	1.94668	0.7927	0.57433	0.69351	-0.03692	20.32
7.31189	1.9438	0.79246	0.57415	0.69336	-0.03691	20.33
7.32818	1.941	0.79222	0.57395	0.69321	-0.0369	20.34
7.34448	1.93844	0.79192	0.57379	0.69303	-0.03687	20.34
7.36077	1.9358	0.79162	0.57364	0.69284	-0.03684	20.35
7.37706	1.93276	0.79128	0.57347	0.69263	-0.03679	20.36
7.39335	1.92976	0.79092	0.57329	0.69242	-0.03673	20.37
7.40964	1.927	0.79072	0.57321	0.69221	-0.03667	20.37
7.42593	1.9242	0.79056	0.57315	0.69201	-0.03661	20.38
7.44222	1.92136	0.79034	0.573	0.69196	-0.03662	20.39
7.45851	1.91852	0.79014	0.57285	0.69192	-0.03663	20.39
7.47481	1.9158	0.7899	0.5726	0.69176	-0.03662	20.4
7.4911	1.91308	0.78966	0.57233	0.6916	-0.03659	20.4
7.50739	1.91056	0.78944	0.57203	0.69142	-0.03652	20.41
7.52368	1.90804	0.78922	0.57173	0.69124	-0.03644	20.41
7.53997	1.9054	0.789	0.57161	0.69106	-0.03634	20.42
7.55626	1.90276	0.78878	0.57153	0.69089	-0.03624	20.42
7.57255	1.90016	0.78856	0.57144	0.69071	-0.03622	20.43
7.58885	1.89756	0.78836	0.57133	0.69053	-0.03622	20.43
7.60514	1.89516	0.7881	0.57113	0.69046	-0.03627	20.43
7.62143	1.89272	0.78784	0.57092	0.69039	-0.03632	20.44
7.63772	1.89032	0.78758	0.57077	0.69031	-0.03633	20.44
7.65401	1.88788	0.78732	0.57063	0.69023	-0.03634	20.45
7.6703	1.88536	0.78718	0.57037	0.69009	-0.03628	20.45
7.68659	1.8828	0.78708	0.57011	0.68994	-0.03621	20.45
7.70289	1.88016	0.78696	0.57004	0.68981	-0.03616	20.45
7.71918	1.87756	0.78682	0.57004	0.68969	-0.03611	20.46
7.73547	1.87528	0.78666	0.57004	0.68965	-0.03607	20.46
7.75176	1.87296	0.7865	0.57005	0.68961	-0.03602	20.46
7.76805	1.87052	0.78626	0.56995	0.68952	-0.036	20.46
7.78434	1.86808	0.786	0.56981	0.68943	-0.036	20.47
7.80063	1.86584	0.7859	0.56964	0.68923	-0.03598	20.47
7.81692	1.86356	0.78584	0.56945	0.68902	-0.03596	20.47
7.83322	1.86124	0.78574	0.56923	0.6889	-0.03593	20.47
7.84951	1.85892	0.78562	0.569	0.6888	-0.0359	20.47
7.8658	1.85632	0.78556	0.56883	0.68867	-0.03582	20.47
7.88209	1.85376	0.7855	0.56868	0.68854	-0.03574	20.47
7.89838	1.8514	0.78538	0.56845	0.6885	-0.03579	20.47
7.91467	1.84908	0.78526	0.56821	0.68847	-0.03588	20.47
7.93096	1.84696	0.7851	0.56799	0.68833	-0.03586	20.47
7.94726	1.84484	0.78496	0.56777	0.68818	-0.0358	20.47
7.96355	1.84272	0.78492	0.56771	0.68808	-0.03571	20.47
7.97984	1.84056	0.78492	0.56767	0.68799	-0.03562	20.47
7.99613	1.83836	0.78482	0.56748	0.68796	-0.03554	20.47
8.01242	1.83612	0.7847	0.56725	0.68794	-0.03548	20.47
8.02871	1.83376	0.78458	0.56697	0.68797	-0.03549	20.47
8.045	1.83144	0.78444	0.56668	0.68801	-0.03553	20.47
8.0613	1.8292	0.78434	0.56664	0.68783	-0.03549	20.47
8.07759	1.827	0.78424	0.56665	0.68764	-0.03541	20.47
8.09388	1.82504	0.7842	0.56643	0.68753	-0.03535	20.47
8.11017	1.82304	0.78418	0.56612	0.68744	-0.0353	20.47
8.12646	1.82092	0.7842	0.56592	0.68748	-0.03535	20.47
8.14275	1.81876	0.78422	0.56576	0.68753	-0.03544	20.46
8.15904	1.8164	0.78416	0.56559	0.6874	-0.03539	20.46
8.17533	1.81416	0.7841	0.56543	0.68723	-0.03531	20.46
8.19163	1.8124	0.78398	0.56521	0.6872	-0.03528	20.46
8.20792	1.81064	0.78386	0.565	0.68719	-0.03527	20.46
8.22421	1.80852	0.7838	0.5648	0.68708	-0.03525	20.46
8.2405	1.80644	0.78376	0.5646	0.68696	-0.03523	20.45
8.25679	1.80452	0.7838	0.56443	0.68691	-0.03517	20.45
8.27308	1.80256	0.78386	0.56427	0.68687	-0.03511	20.45
8.28937	1.80064	0.78382	0.56423	0.68678	-0.03507	20.45
8.30567	1.79868	0.78372	0.56421	0.68668	-0.03504	20.45
8.32196	1.79648	0.78366	0.56408	0.68663	-0.03502	20.44
8.33825	1.79428	0.7836	0.56391	0.68658	-0.035	20.44
8.35454	1.79256	0.7837	0.56372	0.68661	-0.03495	20.44
8.37083	1.7908	0.78386	0.56352	0.68665	-0.0349	20.44
8.38712	1.78876	0.78392	0.56341	0.68665	-0.03489	20.44
8.40341	1.78672	0.78394	0.56333	0.68666	-0.03489	20.43
8.41971	1.78484	0.78406	0.56321	0.68658	-0.03489	20.43
8.436	1.783	0.7842	0.56309	0.68648	-0.03489	20.43
8.45229	1.7814	0.78428	0.56292	0.68652	-0.03484	20.43
8.46858	1.7798	0.78434	0.56273	0.68658	-0.03478	20.43
8.48487	1.77776	0.78442	0.56268	0.68649	-0.03479	20.43
8.50116	1.77576	0.78452	0.56268	0.68638	-0.03483	20.43
8.51745	1.77372	0.7847	0.56257	0.68638	-0.03478	20.43
8.53374	1.77168	0.7849	0.56244	0.68639	-0.03472	20.42
8.55004	1.77016	0.78504	0.56224	0.68642	-0.03468	20.42
8.56633	1.76864	0.78516	0.56204	0.68644	-0.03465	20.42
8.58262	1.76684	0.78528	0.56196	0.68638	-0.03463	20.42
8.59891	1.76508	0.78542	0.56193	0.68629	-0.03462	20.43
8.6152	1.76328	0.78562	0.56165	0.68625	-0.03459	20.43
8.63149	1.76144	0.78584	0.56129	0.68622	-0.03456	20.43
8.64778	1.75948	0.786	0.56124	0.68619	-0.03446	20.43
8.66408	1.75756	0.78616	0.56129	0.68616	-0.03433	20.43
8.68037	1.75608	0.7864	0.56116	0.68607	-0.03432	20.44
8.69666	1.7546	0.78668	0.56095	0.68596	-0.03436	20.44
8.71295	1.75312	0.78684	0.56076	0.68607	-0.03439	20.44
8.72924	1.75156	0.78698	0.5606	0.68621	-0.03441	20.45
8.74553	1.74972	0.78716	0.56045	0.68619	-0.03441	20.45
8.76182	1.74788	0.78736	0.56031	0.68615	-0.0344	20.46
8.77812	1.74584	0.78766	0.5602	0.6861	-0.03437	20.47
8.79441	1.7438	0.788	0.56009	0.68606	-0.03433	20.48
8.8107	1.742	0.7883	0.55993	0.68607	-0.03426	20.48
8.82699	1.74024	0.7886	0.55973	0.6861	-0.03416	20.49
8.84328	1.73872	0.78884	0.55955	0.68614	-0.0341	20.5
8.85957	1.7372	0.78904	0.55939	0.68619	-0.03405	20.51
8.87586	1.73552	0.7893	0.55916	0.68611	-0.0341	20.53
8.89215	1.73384	0.78956	0.55892	0.68602	-0.03417	20.54
8.90845	1.73212	0.78996	0.55881	0.68602	-0.03412	20.55
8.92474	1.73036	0.79038	0.55879	0.68604	-0.03401	20.56
8.94103	1.72876	0.79074	0.55871	0.68601	-0.03398	20.58
8.95732	1.72712	0.79108	0.55863	0.68596	-0.03398	20.59
8.97361	1.72568	0.79144	0.55852	0.68604	-0.03396	20.61
8.9899	1.7242	0.79182	0.5584	0.68614	-0.03394	20.62
9.00619	1.72236	0.7921	0.55825	0.68623	-0.0339	20.64
9.02249	1.72052	0.79234	0.55809	0.68631	-0.03386	20.65
9.03878	1.7188	0.79276	0.55803	0.68636	-0.03385	20.67
9.05507	1.71708	0.79326	0.558	0.68641	-0.03385	20.69
9.07136	1.7154	0.79376	0.55793	0.68639	-0.0338	20.7
9.08765	1.71372	0.79428	0.55787	0.68636	-0.03373	20.72
9.10394	1.71204	0.79468	0.55775	0.68643	-0.0337	20.73
9.12023	1.71036	0.79504	0.55763	0.68653	-0.03369	20.75
9.13653	1.70872	0.79548	0.55748	0.68661	-0.0337	20.77
9.15282	1.70708	0.79598	0.55732	0.68668	-0.03373	20.78
9.16911	1.7056	0.7964	0.55723	0.68671	-0.0337	20.8
9.1854	1.70412	0.7968	0.55715	0.68672	-0.03364	20.81
9.20169	1.70264	0.79728	0.55709	0.6867	-0.03356	20.83
9.21798	1.70112	0.7978	0.55704	0.68666	-0.03348	20.84
9.23427	1.69964	0.79828	0.55695	0.68671	-0.03343	20.86
9.25056	1.69816	0.79872	0.55681	0.68678	-0.03339	20.87
9.26686	1.69656	0.7991	0.55664	0.68685	-0.03336	20.89
9.28315	1.695	0.79948	0.55645	0.68692	-0.03333	20.9
9.29944	1.69364	0.79994	0.55639	0.68691	-0.03336	20.92
9.31573	1.69228	0.80046	0.55639	0.68688	-0.03341	20.93
9.33202	1.69084	0.80088	0.55637	0.68683	-0.03336	20.94
9.34831	1.6894	0.80124	0.55635	0.68677	-0.03326	20.96
9.3646	1.68784	0.80178	0.55627	0.68685	-0.03318	20.97
9.3809	1.68624	0.8024	0.55615	0.68697	-0.03312	20.98
9.39719	1.6846	0.80292	0.55608	0.68708	-0.03311	21
9.41348	1.68292	0.80342	0.55604	0.68717	-0.03312	21.01
9.42977	1.68152	0.80388	0.55583	0.68722	-0.03311	21.02
9.44606	1.68008	0.80436	0.55555	0.68724	-0.03308	21.03
9.46235	1.6788	0.8048	0.55537	0.68732	-0.03303	21.04
9.47864	1.67748	0.80524	0.55527	0.68741	-0.03297	21.05
9.49494	1.67596	0.80576	0.55517	0.68736	-0.03293	21.06
9.51123	1.67448	0.8063	0.55508	0.68727	-0.0329	21.07
9.52752	1.67276	0.8068	0.55504	0.68727	-0.0329	21.08
9.54381	1.67104	0.80728	0.55504	0.68731	-0.03291	21.09
9.5601	1.66964	0.80764	0.55491	0.68734	-0.03294	21.1
9.57639	1.66824	0.80794	0.55469	0.68737	-0.03298	21.11
9.59268	1.6672	0.80836	0.55456	0.68747	-0.03294	21.12
9.609	1.66616	0.80888	0.55447	0.6876	-0.03285	21.13
9.62529	1.66476	0.8094	0.55437	0.68759	-0.03283	21.13
9.64163	1.66332	0.80992	0.55427	0.68755	-0.03283	21.14
9.65793	1.6616	0.8104	0.55415	0.68754	-0.03282	21.15
9.67427	1.65992	0.81084	0.55401	0.68754	-0.03281	21.15
9.69056	1.65848	0.8113	0.55388	0.68761	-0.03283	21.16
9.7069	1.65708	0.81174	0.55375	0.6877	-0.03288	21.17
9.72319	1.6556	0.81222	0.55356	0.68773	-0.03289	21.17
9.73953	1.65412	0.81272	0.55333	0.68775	-0.03289	21.18
9.75582	1.65272	0.8132	0.55323	0.68781	-0.03287	21.18
9.77216	1.65128	0.81366	0.5532	0.68789	-0.03283	21.19
9.78845	1.6498	0.81418	0.55311	0.68787	-0.03279	21.19
9.80479	1.64832	0.81472	0.55299	0.68783	-0.03274	21.19
9.82108	1.64676	0.81528	0.55285	0.68792	-0.03273	21.2
9.83742	1.64524	0.8159	0.55272	0.68807	-0.03275	21.2
9.85371	1.6438	0.81644	0.5526	0.68814	-0.03272	21.2
9.87005	1.6424	0.81694	0.55247	0.68819	-0.03265	21.2
9.88635	1.64096	0.81748	0.55233	0.68824	-0.03258	21.21
9.90269	1.63948	0.81804	0.55219	0.6883	-0.0325	21.21
9.91898	1.6384	0.81858	0.55208	0.68835	-0.03248	21.21
9.93532	1.63732	0.81908	0.55197	0.68839	-0.0325	21.21
9.95161	1.6358	0.81962	0.55188	0.68842	-0.03252	21.21
9.96795	1.63432	0.8202	0.55177	0.68845	-0.03256	21.21
9.98424	1.63296	0.82068	0.55161	0.68851	-0.03253	21.21
10.0006	1.6316	0.82112	0.5514	0.68858	-0.03247	21.21
10.0169	1.63012	0.82158	0.55129	0.68867	-0.03241	21.21
10.0332	1.62868	0.82204	0.55124	0.68877	-0.03237	21.21
10.0495	1.62748	0.82256	0.55121	0.68884	-0.03232	21.21
10.0658	1.62628	0.82308	0.55119	0.6889	-0.03226	21.21
10.0821	1.62504	0.82364	0.55108	0.68899	-0.03224	21.2
10.0985	1.6238	0.82424	0.55093	0.68908	-0.03224	21.2
10.1148	1.62252	0.82468	0.55076	0.68917	-0.03222	21.2
10.1311	1.62124	0.82502	0.55059	0.68925	-0.03219	21.19
10.1474	1.6198	0.82544	0.55047	0.6893	-0.03219	21.19
10.1637	1.61832	0.8259	0.55041	0.68934	-0.03222	21.19
10.18	1.61728	0.82642	0.55029	0.68943	-0.03219	21.18
10.1964	1.6162	0.82698	0.55012	0.68953	-0.03211	21.18
10.2127	1.6148	0.82756	0.55003	0.68962	-0.03204	21.18
10.229	1.61344	0.82816	0.54997	0.68971	-0.03198	21.17
10.2453	1.61208	0.82868	0.54983	0.6898	-0.03196	21.16
10.2616	1.61076	0.82914	0.5496	0.68989	-0.03196	21.16
10.2779	1.60952	0.82958	0.54941	0.69002	-0.03195	21.15
10.2943	1.60828	0.83	0.54928	0.69019	-0.03193	21.15
10.3106	1.60708	0.8305	0.54919	0.69026	-0.03187	21.14
10.3269	1.60584	0.83102	0.54913	0.6903	-0.0318	21.13
10.3432	1.60476	0.83164	0.54908	0.69037	-0.03176	21.13
10.3595	1.60364	0.83234	0.54904	0.69045	-0.03174	21.12
10.3758	1.60228	0.8329	0.54893	0.69059	-0.03172	21.11
10.3922	1.60096	0.83336	0.54879	0.69076	-0.03171	21.11
10.4085	1.5996	0.83388	0.54871	0.69096	-0.03169	21.1
10.4248	1.5982	0.83446	0.54867	0.69117	-0.03166	21.09
10.4411	1.59704	0.83504	0.54856	0.69127	-0.03166	21.08
10.4574	1.59592	0.83564	0.5484	0.69133	-0.03169	21.07
10.4737	1.59476	0.83618	0.54827	0.69146	-0.03167	21.06
10.4901	1.5936	0.83666	0.54815	0.69163	-0.03162	21.05
10.5063	1.59244	0.83714	0.54807	0.69178	-0.03157	21.05
10.5227	1.59128	0.83762	0.548	0.69191	-0.03152	21.04
10.539	1.59004	0.83818	0.54791	0.69198	-0.03151	21.03
10.5553	1.58884	0.8388	0.5478	0.69201	-0.03152	21.02
10.5716	1.58748	0.8394	0.54765	0.6922	-0.03151	21
10.5879	1.58616	0.83996	0.54748	0.69245	-0.03148	20.99
10.6042	1.58484	0.84054	0.54733	0.69266	-0.03144	20.98
10.6206	1.58352	0.84114	0.5472	0.69286	-0.03141	20.97
10.6369	1.58228	0.84164	0.54705	0.693	-0.03139	20.96
10.6532	1.58108	0.84208	0.54691	0.69311	-0.03138	20.95
10.6695	1.57996	0.84256	0.54672	0.69328	-0.03137	20.94
10.6858	1.57884	0.8431	0.54652	0.69348	-0.03134	20.93
10.7021	1.57776	0.84364	0.54637	0.69367	-0.03134	20.91
10.7185	1.57668	0.84422	0.54627	0.69385	-0.03134	20.9
10.7348	1.5754	0.84478	0.54612	0.69401	-0.03132	20.89
10.7511	1.57412	0.84532	0.54592	0.69417	-0.03126	20.88
10.7674	1.57272	0.84586	0.54581	0.6944	-0.03118	20.86
10.7837	1.57132	0.84636	0.54579	0.69467	-0.03107	20.85
10.8	1.56984	0.84694	0.5456	0.69487	-0.03103	20.83
10.8164	1.56836	0.84758	0.54531	0.69503	-0.03107	20.82
10.8327	1.56724	0.84818	0.54512	0.69533	-0.03111	20.81
10.849	1.56612	0.84874	0.54505	0.6957	-0.03115	20.79
10.8653	1.56492	0.84932	0.54497	0.69591	-0.03109	20.78
10.8816	1.56372	0.8499	0.54488	0.69605	-0.03096	20.76
10.8979	1.56224	0.85044	0.54483	0.69629	-0.03091	20.75
10.9143	1.56076	0.85094	0.54481	0.69659	-0.03095	20.73
10.9306	1.55968	0.85154	0.54472	0.69689	-0.03096	20.72
10.9469	1.55864	0.85226	0.54455	0.69721	-0.03095	20.7
10.9632	1.55752	0.85292	0.54444	0.69749	-0.0309	20.69
10.9795	1.55636	0.85354	0.5444	0.69775	-0.03082	20.67
10.9958	1.5552	0.85422	0.54435	0.698	-0.03078	20.66
11.0122	1.554	0.85492	0.54429	0.69826	-0.0308	20.64
11.0284	1.5526	0.8556	0.5442	0.69854	-0.03079	20.62
11.0448	1.5512	0.85626	0.54408	0.69883	-0.03074	20.61
11.0611	1.54992	0.85688	0.54401	0.69921	-0.03071	20.59
11.0774	1.54864	0.85748	0.54396	0.69964	-0.03068	20.57
11.0937	1.54756	0.85812	0.54388	0.69995	-0.03068	20.56
11.11	1.54652	0.85882	0.54375	0.7002	-0.0307	20.54
11.1263	1.54544	0.85952	0.54368	0.7005	-0.03065	20.52
11.1427	1.5444	0.8602	0.54368	0.70084	-0.03053	20.5
11.159	1.54304	0.86086	0.54363	0.70116	-0.03045	20.49
11.1753	1.54172	0.8615	0.54353	0.70145	-0.03039	20.47
11.1916	1.54064	0.86218	0.54343	0.70181	-0.03036	20.45
11.208	1.5396	0.8629	0.54329	0.7022	-0.03038	20.43
11.2242	1.53836	0.86356	0.54321	0.70257	-0.03041	20.41
11.2406	1.53708	0.86418	0.54317	0.70292	-0.03044	20.39
11.2569	1.53604	0.86482	0.54309	0.70324	-0.03043	20.38
11.2732	1.53496	0.8655	0.54295	0.70355	-0.03037	20.36
11.2895	1.53376	0.8662	0.54284	0.70389	-0.03035	20.34
11.3058	1.53252	0.86694	0.54276	0.70426	-0.03036	20.32
11.3221	1.53124	0.86766	0.54268	0.70462	-0.03034	20.3
11.3385	1.52992	0.86834	0.54263	0.70497	-0.03029	20.28
11.3548	1.52864	0.86898	0.54255	0.70527	-0.03025	20.26
11.3711	1.5274	0.8696	0.54245	0.70553	-0.03021	20.24
11.3874	1.52644	0.8702	0.54232	0.70586	-0.03017	20.22
11.4037	1.52548	0.8708	0.54216	0.70625	-0.03013	20.2
11.42	1.52452	0.87146	0.54204	0.70665	-0.03011	20.18
11.4364	1.52356	0.87216	0.54199	0.70704	-0.0301	20.16
11.4527	1.52224	0.87288	0.54193	0.70734	-0.03009	20.14
11.469	1.52096	0.8736	0.54192	0.70759	-0.03005	20.12
11.4853	1.51984	0.87428	0.54183	0.7079	-0.03003	20.1
11.5016	1.51872	0.8749	0.54168	0.70825	-0.03003	20.08
11.5179	1.51748	0.87552	0.54159	0.70862	-0.03003	20.06
11.5343	1.51624	0.87616	0.54156	0.70901	-0.03003	20.04
11.5505	1.5152	0.87678	0.54145	0.70943	-0.03001	20.02
11.5669	1.51416	0.87738	0.54124	0.70987	-0.02997	20
11.5832	1.51304	0.87798	0.54112	0.71028	-0.02996	19.97
11.5995	1.51196	0.87858	0.54109	0.71068	-0.02998	19.95
11.6158	1.51088	0.8792	0.54101	0.71102	-0.02994	19.93
11.6322	1.50976	0.87984	0.54085	0.71131	-0.02985	19.91
11.6485	1.50844	0.88052	0.54073	0.71166	-0.0298	19.89
11.6648	1.50712	0.88124	0.54068	0.71206	-0.02979	19.87
11.6811	1.50604	0.88192	0.5406	0.71239	-0.0298	19.84
11.6974	1.50496	0.88256	0.54049	0.71267	-0.02981	19.82
11.7137	1.50388	0.88322	0.54037	0.71301	-0.02976	19.8
11.7301	1.5028	0.88388	0.54027	0.71339	-0.02964	19.78
11.7463	1.50156	0.88456	0.54012	0.71375	-0.02957	19.76
11.7627	1.50032	0.88524	0.53993	0.71411	-0.02954	19.73
11.779	1.49892	0.88586	0.53984	0.7145	-0.02958	19.71
11.7953	1.49752	0.88644	0.53987	0.71493	-0.02971	19.69
11.8116	1.49636	0.88702	0.53988	0.71528	-0.02976	19.67
11.8279	1.4952	0.8876	0.53985	0.71559	-0.02972	19.64
11.8442	1.494	0.88822	0.53979	0.71594	-0.02966	19.62
11.8606	1.49284	0.88892	0.53967	0.71634	-0.02955	19.6
11.8769	1.49172	0.88962	0.53957	0.71675	-0.02949	19.57
11.8932	1.49056	0.89028	0.53952	0.71716	-0.0295	19.55
11.9095	1.48972	0.89094	0.53943	0.71758	-0.02949	19.53
11.9258	1.48884	0.89164	0.53928	0.718	-0.02947	19.51
11.9421	1.48744	0.8923	0.53923	0.71837	-0.02942	19.49
11.9585	1.48604	0.89296	0.53929	0.7187	-0.02934	19.47
11.9748	1.48484	0.89362	0.53927	0.71905	-0.02932	19.44
11.9911	1.4836	0.89434	0.53915	0.71942	-0.02937	19.42
12.0074	1.48268	0.895	0.53899	0.71981	-0.02939	19.4
12.0237	1.48172	0.89564	0.53876	0.72021	-0.02936	19.37
12.04	1.48056	0.89634	0.53864	0.72061	-0.02935	19.35
12.0564	1.47936	0.8971	0.53865	0.721	-0.02935	19.33
12.0727	1.47812	0.89778	0.53865	0.72136	-0.02934	19.3
12.089	1.47684	0.89832	0.53864	0.72169	-0.02932	19.28
12.1053	1.47592	0.89894	0.53861	0.72203	-0.02931	19.25
12.1216	1.47496	0.89968	0.53856	0.72238	-0.02933	19.23
12.1379	1.47384	0.90038	0.53847	0.72273	-0.0293	19.21
12.1543	1.47276	0.90104	0.53835	0.72306	-0.02918	19.18
12.1706	1.47188	0.90168	0.53828	0.72343	-0.0291	19.16
12.1869	1.471	0.90234	0.53833	0.72384	-0.02907	19.13
12.2032	1.46992	0.90294	0.53831	0.72422	-0.02907	19.11
12.2195	1.46884	0.9035	0.53819	0.72457	-0.0291	19.08
12.2358	1.46764	0.90408	0.53809	0.72493	-0.02912	19.06
12.2522	1.46648	0.90472	0.53807	0.7253	-0.02911	19.03
12.2684	1.46532	0.90544	0.53803	0.72567	-0.02911	19.01
12.2848	1.4642	0.90622	0.53796	0.72603	-0.02912	18.99
12.3011	1.4632	0.90696	0.53792	0.72638	-0.02911	18.96
12.3174	1.4622	0.90766	0.53792	0.72673	-0.02904	18.94
12.3337	1.4612	0.90832	0.53792	0.72707	-0.02898	18.91
12.35	1.4602	0.90894	0.53793	0.72741	-0.02895	18.89
12.3663	1.45912	0.9096	0.53791	0.72775	-0.02892	18.86
12.3827	1.45804	0.91028	0.53784	0.72811	-0.02889	18.84
12.399	1.4572	0.91098	0.5378	0.72848	-0.02888	18.81
12.4153	1.4564	0.9117	0.53781	0.72887	-0.02889	18.79
12.4316	1.45524	0.91244	0.5378	0.72927	-0.02891	18.76
12.4479	1.45408	0.91328	0.53773	0.72968	-0.02895	18.74
12.4642	1.45308	0.914	0.53769	0.73006	-0.02896	18.71
12.4806	1.45208	0.91456	0.53769	0.73038	-0.02891	18.69
12.4969	1.45112	0.91514	0.53768	0.73073	-0.02885	18.66
12.5132	1.45016	0.91574	0.53764	0.73109	-0.02877	18.64
12.5295	1.44904	0.91638	0.5376	0.73144	-0.02873	18.61
12.5458	1.44792	0.91708	0.53753	0.73178	-0.02874	18.59
12.5621	1.44676	0.91778	0.53749	0.73213	-0.02874	18.56
12.5785	1.4456	0.91854	0.53748	0.73252	-0.0287	18.54
12.5948	1.4446	0.91928	0.53748	0.73288	-0.02868	18.51
12.6111	1.44364	0.92004	0.53747	0.73323	-0.02868	18.49
12.6274	1.44268	0.92072	0.53747	0.73362	-0.02869	18.46
12.6437	1.44172	0.92128	0.53748	0.73404	-0.0287	18.44
12.66	1.44048	0.9219	0.53748	0.7344	-0.02869	18.41
12.6764	1.43924	0.92266	0.53744	0.7347	-0.02867	18.39
12.6927	1.43836	0.92338	0.53736	0.73501	-0.02863	18.36
12.709	1.43744	0.9241	0.53724	0.73532	-0.02857	18.34
12.7253	1.43624	0.92482	0.5372	0.73573	-0.02854	18.31
12.7416	1.435	0.9256	0.53735	0.73623	-0.02857	18.29
12.7579	1.43404	0.92636	0.53741	0.73663	-0.02859	18.26
12.7743	1.43308	0.9271	0.53736	0.73693	-0.02858	18.24
12.7905	1.43204	0.92784	0.53731	0.73721	-0.02854	18.21
12.8069	1.43096	0.92858	0.53729	0.73749	-0.02843	18.19
12.8232	1.42984	0.92932	0.53733	0.73787	-0.02839	18.16
12.8395	1.42868	0.9301	0.53748	0.73835	-0.02846	18.14
12.8558	1.4276	0.93088	0.53753	0.73876	-0.02848	18.11
12.8721	1.42652	0.93168	0.53741	0.7391	-0.02841	18.09
12.8885	1.42564	0.93242	0.53736	0.73943	-0.02837	18.06
12.9048	1.42476	0.93306	0.53745	0.73977	-0.02839	18.04
12.9211	1.42376	0.93372	0.53749	0.74014	-0.02839	18.01
12.9374	1.42272	0.93444	0.53747	0.74054	-0.02838	17.99
12.9537	1.4218	0.9352	0.53743	0.74086	-0.02834	17.96
12.9701	1.42084	0.936	0.53733	0.74108	-0.02826	17.94
12.9863	1.41968	0.93686	0.53728	0.74137	-0.02819	17.91
13.0027	1.41848	0.93776	0.53725	0.74177	-0.02812	17.89
13.019	1.41756	0.9386	0.53729	0.74214	-0.02805	17.86
13.0353	1.4166	0.9393	0.53743	0.74249	-0.02798	17.84
13.0516	1.4156	0.94002	0.53753	0.74282	-0.02796	17.81
13.0679	1.4146	0.94074	0.53763	0.74313	-0.02802	17.79
13.0842	1.41344	0.94148	0.53765	0.74345	-0.02803	17.76
13.1006	1.41224	0.94234	0.53757	0.74379	-0.02792	17.74
13.1169	1.41128	0.94314	0.53752	0.74414	-0.02785	17.71
13.1332	1.41032	0.9439	0.53755	0.74454	-0.02788	17.69
13.1495	1.4092	0.94466	0.53759	0.74491	-0.02789	17.66
13.1658	1.40812	0.94544	0.53763	0.74526	-0.02789	17.64
13.1821	1.40716	0.94618	0.53765	0.74559	-0.02791	17.61
13.1985	1.40616	0.94686	0.53763	0.74589	-0.02795	17.59
13.2148	1.40524	0.9476	0.53761	0.74623	-0.02796	17.56
13.2311	1.40432	0.94844	0.53761	0.74662	-0.02791	17.54
13.2474	1.40312	0.94926	0.53763	0.74697	-0.02786	17.51
13.2637	1.40188	0.95008	0.53761	0.74727	-0.02782	17.49
13.28	1.40068	0.95088	0.5376	0.74756	-0.02782	17.46
13.2964	1.39948	0.9517	0.53756	0.74783	-0.02789	17.44
13.3127	1.3984	0.95248	0.53752	0.74816	-0.02794	17.42
13.329	1.39728	0.9532	0.53751	0.74857	-0.02793	17.39
13.3453	1.3964	0.95394	0.53751	0.74894	-0.02789	17.37
13.3616	1.39552	0.9547	0.53756	0.74926	-0.02778	17.34
13.3779	1.39456	0.95548	0.53757	0.74958	-0.0277	17.32
13.3943	1.39356	0.95632	0.53748	0.74989	-0.0277	17.29
13.4106	1.39252	0.95708	0.53744	0.7502	-0.02771	17.27
13.4269	1.39152	0.95772	0.53753	0.75051	-0.02771	17.24
13.4432	1.3904	0.9584	0.53761	0.75085	-0.02771	17.22
13.4595	1.38928	0.9592	0.53769	0.75124	-0.0277	17.19
13.4758	1.38848	0.95994	0.53776	0.75156	-0.02768	17.17
13.4922	1.38768	0.9606	0.53783	0.75181	-0.02762	17.14
13.5084	1.38648	0.96132	0.53789	0.75212	-0.02758	17.12
13.5248	1.38532	0.96214	0.53795	0.7525	-0.02758	17.09
13.5411	1.38416	0.96296	0.53797	0.7529	-0.02759	17.07
13.5574	1.38304	0.9637	0.53793	0.75331	-0.02765	17.04
13.5737	1.38196	0.96444	0.53791	0.7537	-0.02768	17.02
13.59	1.38092	0.96518	0.53789	0.75407	-0.02761	16.99
13.6063	1.37996	0.9659	0.53789	0.75445	-0.02756	16.97
13.6227	1.379	0.9666	0.53791	0.75483	-0.02753	16.94
13.639	1.37812	0.96734	0.53793	0.75519	-0.02749	16.92
13.6553	1.3772	0.96816	0.53801	0.75549	-0.02741	16.89
13.6716	1.37616	0.96894	0.53811	0.7558	-0.02736	16.87
13.6879	1.37512	0.96968	0.53824	0.75614	-0.02736	16.85
13.7042	1.37404	0.9704	0.53835	0.75645	-0.02736	16.82
13.7206	1.37296	0.97108	0.53843	0.75673	-0.02736	16.8
13.7369	1.37176	0.97176	0.53848	0.75705	-0.02735	16.77
13.7532	1.37056	0.97236	0.53851	0.75745	-0.02734	16.75
13.7695	1.36944	0.97302	0.53855	0.75786	-0.02732	16.72
13.7858	1.36832	0.9738	0.53867	0.75829	-0.02728	16.7
13.8021	1.36756	0.97462	0.53877	0.75868	-0.02726	16.67
13.8185	1.36676	0.97556	0.53883	0.75899	-0.02727	16.65
13.8348	1.3656	0.97644	0.53891	0.75932	-0.02728	16.62
13.8511	1.36444	0.97712	0.53905	0.75967	-0.02728	16.6
13.8674	1.36332	0.97782	0.53916	0.76003	-0.02728	16.57
13.8837	1.3622	0.9785	0.53908	0.76043	-0.02723	16.55
13.9	1.36128	0.97916	0.53907	0.76083	-0.02719	16.53
13.9164	1.36036	0.9798	0.53923	0.76123	-0.02718	16.5
13.9327	1.3594	0.98044	0.53936	0.76163	-0.02715	16.48
13.949	1.35848	0.98114	0.53943	0.76202	-0.02708	16.45
13.9653	1.35752	0.98184	0.53952	0.76236	-0.02701	16.43
13.9816	1.3566	0.98254	0.53971	0.76261	-0.02696	16.4
13.9979	1.35564	0.98322	0.53988	0.76291	-0.02694	16.38
14.0143	1.35472	0.98388	0.53999	0.7633	-0.02699	16.35
14.0305	1.35376	0.98456	0.54009	0.76369	-0.02702	16.33
14.0469	1.35284	0.9852	0.54021	0.76406	-0.02701	16.31
14.0632	1.35212	0.98588	0.54033	0.76446	-0.027	16.28
14.0795	1.35136	0.9866	0.54047	0.76491	-0.02702	16.26
14.0958	1.35036	0.9873	0.5406	0.76533	-0.02701	16.23
14.1121	1.34932	0.98794	0.54075	0.76571	-0.02695	16.21
14.1284	1.34848	0.98858	0.54089	0.76606	-0.0269	16.19
14.1448	1.34768	0.98924	0.54107	0.76637	-0.02691	16.16
14.1611	1.3466	0.9899	0.54124	0.76672	-0.0269	16.14
14.1774	1.34552	0.99052	0.54135	0.76715	-0.02683	16.11
14.1937	1.3446	0.99116	0.54147	0.76758	-0.02679	16.09
14.2101	1.34368	0.99178	0.5416	0.76799	-0.02687	16.06
14.2263	1.3428	0.99242	0.54177	0.7684	-0.0269	16.04
14.2427	1.34192	0.99314	0.542	0.76883	-0.0268	16.02
14.259	1.34096	0.99382	0.54223	0.76923	-0.02673	15.99
14.2753	1.34	0.99448	0.54243	0.76958	-0.02674	15.97
14.2916	1.3392	0.99512	0.5426	0.76997	-0.02675	15.94
14.3079	1.3384	0.99574	0.54267	0.77042	-0.02672	15.92
14.3242	1.33736	0.99634	0.5428	0.77084	-0.0267	15.9
14.3406	1.33632	0.99694	0.54312	0.77117	-0.02671	15.87
14.3569	1.33532	0.99756	0.54339	0.77153	-0.0267	15.85
14.3732	1.33432	0.99826	0.54348	0.77193	-0.02666	15.83
14.3895	1.33348	0.99894	0.5436	0.7723	-0.02662	15.8
14.4058	1.33264	0.99948	0.54375	0.77262	-0.02663	15.78
14.4221	1.33168	1	0.54391	0.77298	-0.02663	15.75
14.4385	1.33076	1.0005	0.54411	0.77346	-0.02664	15.73
14.4548	1.32996	1.00106	0.54432	0.77391	-0.02663	15.71
14.4711	1.32916	1.00186	0.54457	0.77429	-0.02656	15.68
14.4874	1.32808	1.00264	0.54483	0.77465	-0.02651	15.66
14.5037	1.32696	1.00334	0.54508	0.77498	-0.02655	15.64
14.52	1.32608	1.00404	0.54532	0.77534	-0.02655	15.61
14.5364	1.32516	1.00474	0.54552	0.77576	-0.02641	15.59
14.5526	1.32424	1.0054	0.54573	0.7762	-0.0263	15.56
14.569	1.32332	1.00598	0.54599	0.77664	-0.0263	15.54
14.5853	1.32244	1.00658	0.54624	0.7771	-0.0263	15.52
14.6016	1.32156	1.00726	0.54653	0.77757	-0.02633	15.49
14.6179	1.32072	1.00794	0.54681	0.77801	-0.02637	15.47
14.6343	1.31988	1.0086	0.54697	0.77838	-0.02641	15.45
14.6506	1.31884	1.00926	0.54715	0.77877	-0.02645	15.42
14.6669	1.3178	1.01	0.54744	0.77919	-0.02651	15.4
14.6832	1.31668	1.01072	0.54768	0.77963	-0.02655	15.38
14.6995	1.31556	1.0114	0.54777	0.78016	-0.02648	15.35
14.7158	1.3148	1.01212	0.54789	0.78064	-0.02642	15.33
14.7322	1.31408	1.0129	0.54815	0.781	-0.02638	15.31
14.7484	1.31352	1.01366	0.54841	0.78138	-0.02634	15.28
14.7648	1.31296	1.01426	0.54876	0.78183	-0.02631	15.26
14.7811	1.31176	1.01486	0.54908	0.78225	-0.02629	15.24
14.7974	1.31056	1.01544	0.5494	0.78255	-0.02631	15.22
14.8137	1.30964	1.01604	0.54968	0.7829	-0.02632	15.19
14.83	1.30872	1.0167	0.54988	0.78335	-0.02632	15.17
14.8463	1.30804	1.01738	0.55008	0.78381	-0.0263	15.15
14.8627	1.30732	1.01814	0.55027	0.78431	-0.02626	15.12
14.879	1.30624	1.0189	0.55047	0.78483	-0.02621	15.1
14.8953	1.3052	1.01962	0.55065	0.78537	-0.02613	15.08
14.9116	1.30416	1.02036	0.55084	0.78586	-0.02605	15.05
14.9279	1.30308	1.0211	0.55103	0.78622	-0.02604	15.03
14.9442	1.30216	1.02184	0.55123	0.78658	-0.02602	15.01
14.9606	1.30124	1.02262	0.55148	0.78697	-0.02597	14.99
14.9769	1.30052	1.02338	0.55173	0.78739	-0.02593	14.96
14.9932	1.29976	1.02418	0.55199	0.78786	-0.02603	14.94
15.0095	1.299	1.02498	0.55224	0.78831	-0.02611	14.92
15.0258	1.29824	1.02568	0.5526	0.78867	-0.02601	14.9
15.0421	1.29732	1.02642	0.55292	0.78905	-0.02593	14.87
15.0585	1.29636	1.02732	0.55307	0.78949	-0.02593	14.85
15.0748	1.29536	1.0282	0.55325	0.78992	-0.02593	14.83
15.0911	1.29436	1.02904	0.55367	0.79035	-0.02592	14.81
15.1074	1.2932	1.02988	0.55407	0.7908	-0.0259	14.78
15.1237	1.29204	1.03066	0.55437	0.79134	-0.02588	14.76
15.14	1.29124	1.03144	0.55468	0.79184	-0.02585	14.74
15.1564	1.29044	1.03218	0.55497	0.79225	-0.02579	14.72
15.1727	1.2896	1.03298	0.55527	0.79267	-0.02575	14.69
15.189	1.28876	1.03396	0.55541	0.79314	-0.02577	14.67
15.2053	1.28784	1.03494	0.55559	0.79363	-0.0258	14.65
15.2216	1.28688	1.03576	0.55592	0.79419	-0.0258	14.63
15.2379	1.286	1.0366	0.55625	0.79472	-0.0258	14.6
15.2543	1.28512	1.03738	0.55655	0.79519	-0.02581	14.58
15.2706	1.28444	1.0382	0.55681	0.79564	-0.02582	14.56
15.2869	1.28372	1.03904	0.55697	0.79602	-0.02575	14.54
15.3032	1.28256	1.0399	0.55712	0.79644	-0.02569	14.52
15.3195	1.2814	1.04074	0.55736	0.79694	-0.02572	14.49
15.3358	1.28088	1.04158	0.55761	0.79744	-0.02573	14.47
15.3521	1.28036	1.04238	0.55793	0.7979	-0.02563	14.45
15.3684	1.2792	1.04318	0.55824	0.79835	-0.02555	14.43
15.3848	1.278	1.0441	0.55851	0.79874	-0.02558	14.41
15.4011	1.27688	1.04502	0.55876	0.79916	-0.02561	14.38
15.4174	1.27576	1.04586	0.55892	0.7997	-0.02563	14.36
15.4337	1.27512	1.04668	0.55909	0.80023	-0.02563	14.34
15.45	1.27452	1.04734	0.55944	0.80069	-0.02554	14.32
15.4663	1.27356	1.04804	0.55976	0.80117	-0.02546	14.3
15.4827	1.2726	1.04902	0.55989	0.80165	-0.02537	14.28
15.499	1.27176	1.04998	0.56005	0.80212	-0.02529	14.25
15.5153	1.27096	1.05082	0.56036	0.80254	-0.02532	14.23
15.5316	1.27016	1.05164	0.56065	0.80299	-0.02535	14.21
15.5479	1.26932	1.0523	0.56095	0.80353	-0.02543	14.19
15.5642	1.26816	1.05296	0.56123	0.80406	-0.02551	14.17
15.5806	1.267	1.05374	0.56141	0.8045	-0.02547	14.15
15.5969	1.26652	1.05452	0.56161	0.80496	-0.02544	14.13
15.6132	1.266	1.05548	0.56195	0.80543	-0.02539	14.1
15.6295	1.26508	1.0564	0.56227	0.80591	-0.02535	14.08
15.6458	1.26416	1.0572	0.56247	0.80639	-0.02536	14.06
15.6621	1.26324	1.05798	0.56267	0.80688	-0.02537	14.04
15.6785	1.26232	1.05866	0.563	0.80739	-0.02532	14.02
15.6948	1.26136	1.05934	0.56331	0.8079	-0.02528	14
15.7111	1.2604	1.0601	0.56353	0.80838	-0.0253	13.98
15.7274	1.2596	1.06086	0.56373	0.80887	-0.02531	13.96
15.7437	1.2588	1.0618	0.56383	0.80937	-0.02525	13.94
15.76	1.25808	1.06272	0.56393	0.80988	-0.0252	13.91
15.7764	1.2574	1.06346	0.56424	0.81044	-0.02521	13.89
15.7927	1.25664	1.0642	0.56456	0.811	-0.02521	13.87
15.809	1.25584	1.06486	0.56483	0.81151	-0.02515	13.85
15.8253	1.25476	1.06552	0.56509	0.812	-0.02509	13.83
15.8416	1.25372	1.0662	0.56544	0.81244	-0.02512	13.81
15.8579	1.25264	1.06688	0.56577	0.8129	-0.02514	13.79
15.8742	1.25156	1.06752	0.56596	0.81341	-0.02514	13.77
15.8905	1.25092	1.06816	0.56616	0.81391	-0.02514	13.75
15.9069	1.25032	1.06892	0.56641	0.81441	-0.02511	13.73
15.9232	1.2496	1.0697	0.56667	0.81492	-0.02508	13.71
15.9395	1.24884	1.07032	0.56685	0.81546	-0.02512	13.69
15.9558	1.24776	1.07096	0.56704	0.81599	-0.02515	13.67
15.9721	1.24668	1.07164	0.56727	0.81653	-0.02511	13.65
15.9884	1.24572	1.07234	0.56751	0.81706	-0.02507	13.63
16.0048	1.24472	1.07304	0.56781	0.81753	-0.02499	13.6
16.0211	1.24384	1.07374	0.56811	0.81801	-0.02492	13.58
16.0374	1.24292	1.07438	0.56825	0.81853	-0.02491	13.56
16.0537	1.2422	1.07502	0.56843	0.81904	-0.02491	13.54
16.07	1.24148	1.07562	0.56881	0.8195	-0.02485	13.52
16.0863	1.24068	1.0762	0.5692	0.81998	-0.0248	13.5
16.1027	1.23984	1.07672	0.56928	0.82055	-0.02485	13.48
16.119	1.239	1.07726	0.56937	0.82112	-0.0249	13.46
16.1353	1.23816	1.07796	0.5696	0.82173	-0.02485	13.44
16.1516	1.23744	1.07866	0.56983	0.82232	-0.0248	13.42
16.1679	1.23672	1.0792	0.57008	0.82288	-0.02474	13.4
16.1842	1.23588	1.07972	0.57033	0.82343	-0.02467	13.38
16.2006	1.23504	1.08028	0.5706	0.82398	-0.02466	13.36
16.2169	1.23428	1.08082	0.57087	0.82451	-0.02465	13.34
16.2332	1.23352	1.08134	0.57104	0.82496	-0.02469	13.32
16.2495	1.23268	1.08186	0.57123	0.82543	-0.02474	13.3
16.2658	1.23184	1.08242	0.57132	0.82602	-0.02468	13.28
16.2821	1.23076	1.08296	0.57141	0.8266	-0.02464	13.26
16.2985	1.22964	1.08358	0.57177	0.82711	-0.02462	13.24
16.3148	1.22868	1.0842	0.57212	0.82763	-0.02461	13.22
16.3311	1.22768	1.08476	0.57245	0.82819	-0.02461	13.21
16.3474	1.22728	1.0853	0.57277	0.82873	-0.02462	13.19
16.3637	1.22688	1.08576	0.573	0.82919	-0.02461	13.17
16.38	1.22604	1.08622	0.57323	0.82966	-0.02461	13.15
16.3964	1.22524	1.08676	0.5734	0.83023	-0.02457	13.13
16.4126	1.22412	1.08732	0.57356	0.83081	-0.02454	13.11
16.429	1.223	1.0878	0.57379	0.83149	-0.02448	13.09
16.4453	1.22208	1.0883	0.574	0.83215	-0.02443	13.07
16.4616	1.22112	1.08884	0.57427	0.83265	-0.02448	13.05
16.4779	1.2204	1.08936	0.57453	0.83315	-0.02452	13.03
16.4943	1.21968	1.08988	0.57483	0.83369	-0.02449	13.01
16.5105	1.21908	1.0904	0.57512	0.83423	-0.02446	12.99
16.5269	1.21848	1.09078	0.57528	0.8348	-0.02446	12.97
16.5432	1.21752	1.09118	0.57545	0.83538	-0.02445	12.95
16.5595	1.21656	1.09158	0.57571	0.83602	-0.02442	12.94
16.5758	1.21564	1.09198	0.57596	0.83666	-0.02438	12.92
16.5922	1.21468	1.09246	0.57619	0.83721	-0.02435	12.9
16.6084	1.21408	1.09294	0.5764	0.83777	-0.02432	12.88
16.6248	1.21348	1.09344	0.57652	0.83837	-0.02431	12.86
16.6411	1.21268	1.09394	0.57663	0.83897	-0.02429	12.84
16.6574	1.21188	1.09432	0.57671	0.83957	-0.02427	12.82
16.6737	1.21128	1.09472	0.57679	0.84017	-0.02425	12.8
16.69	1.21072	1.0952	0.57717	0.84076	-0.02428	12.78
16.7063	1.20976	1.0957	0.57756	0.84135	-0.0243	12.77
16.7227	1.20884	1.09604	0.57781	0.84191	-0.02434	12.75
16.739	1.20792	1.09638	0.57807	0.84245	-0.02437	12.73
16.7553	1.20696	1.09682	0.57836	0.8429	-0.02427	12.71
16.7716	1.20608	1.09724	0.57865	0.84337	-0.02417	12.69
16.7879	1.2052	1.09754	0.57884	0.84401	-0.02417	12.67
16.8042	1.20436	1.09782	0.57903	0.84465	-0.02417	12.65
16.8206	1.20352	1.0982	0.57924	0.84531	-0.02418	12.64
16.8369	1.20276	1.09856	0.57947	0.84597	-0.02419	12.62
16.8532	1.20204	1.09886	0.57967	0.84664	-0.0242	12.6
16.8695	1.2012	1.09916	0.57988	0.8473	-0.02421	12.58
16.8858	1.20036	1.09974	0.5802	0.84788	-0.02412	12.56
16.9021	1.19948	1.10032	0.58053	0.84846	-0.02404	12.54
16.9185	1.19864	1.1006	0.58067	0.84904	-0.02408	12.53
16.9348	1.19776	1.10088	0.5808	0.84963	-0.02413	12.51
16.9511	1.19692	1.10114	0.58112	0.85025	-0.02409	12.49
16.9674	1.1962	1.10138	0.58145	0.85087	-0.02405	12.47
16.9837	1.19548	1.10162	0.58171	0.85154	-0.02409	12.45
17	1.1948	1.10186	0.58195	0.85221	-0.02412	12.44
17.0164	1.19412	1.10234	0.58216	0.85288	-0.02401	12.42
17.0327	1.19312	1.1028	0.58237	0.85354	-0.0239	12.4
17.049	1.19212	1.10316	0.58252	0.8541	-0.02392	12.38
17.0653	1.19128	1.10352	0.58267	0.85469	-0.02395	12.36
17.0816	1.1904	1.10376	0.58288	0.85545	-0.02399	12.35
17.0979	1.18976	1.104	0.58311	0.85619	-0.02404	12.33
17.1142	1.18912	1.10424	0.58336	0.85678	-0.02401	12.31
17.1305	1.1882	1.10448	0.5836	0.85738	-0.02398	12.29
17.1469	1.18728	1.10486	0.58375	0.85803	-0.02387	12.28
17.1632	1.18672	1.10524	0.58391	0.85868	-0.02375	12.26
17.1795	1.18612	1.1056	0.58416	0.8593	-0.02381	12.24
17.1958	1.18528	1.10598	0.58441	0.85992	-0.02387	12.22
17.2122	1.18444	1.10616	0.5846	0.86061	-0.02384	12.21
17.2284	1.18368	1.10634	0.5848	0.8613	-0.0238	12.19
17.2448	1.18288	1.1065	0.58505	0.86193	-0.02383	12.17
17.2611	1.18216	1.10664	0.58532	0.86256	-0.02385	12.15
17.2774	1.18144	1.107	0.58568	0.86322	-0.02384	12.14
17.2937	1.18084	1.10738	0.58604	0.86388	-0.02382	12.12
17.31	1.18028	1.10774	0.58623	0.86457	-0.02376	12.1
17.3263	1.17944	1.1081	0.58641	0.86525	-0.0237	12.08
17.3427	1.1786	1.1083	0.58664	0.86587	-0.02374	12.07
17.359	1.1776	1.1085	0.58685	0.86649	-0.02378	12.05
17.3753	1.1766	1.10866	0.58712	0.86724	-0.02373	12.03
17.3916	1.17584	1.1088	0.58739	0.86799	-0.02368	12.02
17.4079	1.17508	1.10916	0.58769	0.86871	-0.02367	12
17.4242	1.17432	1.10952	0.588	0.86944	-0.02366	11.98
17.4406	1.17352	1.10976	0.58827	0.8701	-0.02364	11.96
17.4569	1.17252	1.10998	0.58853	0.87076	-0.02361	11.95
17.4732	1.17152	1.11016	0.58868	0.87147	-0.02365	11.93
17.4895	1.17088	1.11036	0.58883	0.87217	-0.02368	11.91
17.5058	1.1702	1.11066	0.58905	0.87291	-0.02363	11.9
17.5221	1.1694	1.11096	0.58927	0.87365	-0.02359	11.88
17.5385	1.1686	1.11114	0.58959	0.87441	-0.02354	11.86
17.5547	1.1678	1.11132	0.58989	0.87518	-0.02348	11.85
17.5711	1.167	1.11162	0.59013	0.87596	-0.02353	11.83
17.5874	1.16624	1.1119	0.59037	0.87673	-0.02357	11.81
17.6037	1.16544	1.11218	0.59069	0.87735	-0.02348	11.8
17.62	1.16464	1.11248	0.59101	0.87797	-0.02339	11.78
17.6364	1.16384	1.1126	0.59132	0.8787	-0.02342	11.76
17.6527	1.16308	1.11274	0.59163	0.87943	-0.02345	11.75
17.669	1.16228	1.11304	0.5918	0.88023	-0.02346	11.73
17.6853	1.16152	1.11334	0.59199	0.88102	-0.02347	11.71
17.7016	1.16072	1.1135	0.59229	0.88176	-0.02343	11.7
17.7179	1.16028	1.11368	0.5926	0.88251	-0.02338	11.68
17.7342	1.1598	1.11392	0.5928	0.88328	-0.0233	11.66
17.7505	1.15888	1.11416	0.593	0.88405	-0.02323	11.65
17.7669	1.15792	1.11426	0.59324	0.88485	-0.02325	11.63
17.7832	1.15712	1.11436	0.59349	0.88564	-0.02328	11.62
17.7995	1.15628	1.11456	0.59373	0.88637	-0.02326	11.6
17.8158	1.15564	1.11474	0.59399	0.8871	-0.02324	11.58
17.8321	1.155	1.11504	0.59415	0.88792	-0.02325	11.57
17.8484	1.15432	1.11532	0.59429	0.88874	-0.02327	11.55
17.8648	1.1536	1.1156	0.59469	0.88947	-0.02324	11.54
17.8811	1.153	1.11588	0.59511	0.8902	-0.02321	11.52
17.8974	1.1524	1.11602	0.59527	0.89097	-0.02318	11.5
17.9137	1.15136	1.11616	0.59544	0.89174	-0.02315	11.49
17.93	1.15032	1.11628	0.59583	0.89247	-0.02313	11.47
17.9463	1.14952	1.11642	0.59621	0.8932	-0.02311	11.46
17.9627	1.14872	1.11664	0.59653	0.89397	-0.02312	11.44
17.979	1.14812	1.11686	0.59684	0.89475	-0.02313	11.42
17.9953	1.14752	1.11698	0.59707	0.89561	-0.02308	11.41
18.0116	1.14684	1.1171	0.59728	0.89648	-0.02302	11.39
18.0279	1.14616	1.11732	0.59764	0.8972	-0.02305	11.38
18.0442	1.14556	1.11754	0.59801	0.89792	-0.02307	11.36
18.0606	1.14496	1.11768	0.59825	0.89883	-0.02307	11.34
18.0769	1.14412	1.1178	0.59849	0.89974	-0.02307	11.33
18.0932	1.14324	1.118	0.59879	0.9006	-0.0231	11.31
18.1095	1.14236	1.11818	0.59908	0.90145	-0.02312	11.3
18.1258	1.14144	1.11836	0.59929	0.90226	-0.02308	11.28
18.1421	1.1408	1.11852	0.59952	0.90306	-0.02303	11.27
18.1585	1.14012	1.1187	0.59979	0.9039	-0.02302	11.25
18.1747	1.13952	1.11888	0.60005	0.90473	-0.02301	11.24
18.1911	1.13892	1.11912	0.60031	0.90561	-0.02298	11.22
18.2074	1.13792	1.11936	0.60057	0.9065	-0.02295	11.21
18.2237	1.13696	1.11934	0.6008	0.90736	-0.02301	11.19
18.24	1.13628	1.11934	0.60104	0.90823	-0.02307	11.17
18.2564	1.13564	1.11954	0.60137	0.90902	-0.02297	11.16
18.2726	1.13508	1.11976	0.60171	0.90981	-0.02287	11.14
18.289	1.13448	1.11994	0.60205	0.91066	-0.02285	11.13
18.3053	1.13372	1.12012	0.6024	0.9115	-0.02283	11.11
18.3216	1.13292	1.12022	0.60269	0.91237	-0.02284	11.1
18.3379	1.1322	1.12032	0.60299	0.91324	-0.02286	11.08
18.3543	1.13148	1.12038	0.60332	0.91411	-0.02283	11.07
18.3705	1.13068	1.12046	0.60364	0.91499	-0.0228	11.05
18.3869	1.12988	1.12068	0.60383	0.91597	-0.02282	11.04
18.4032	1.12924	1.12092	0.60401	0.91695	-0.02285	11.02
18.4195	1.12856	1.12108	0.60432	0.9179	-0.02284	11.01
18.4358	1.12792	1.12124	0.60464	0.91885	-0.02284	10.99
18.4521	1.12728	1.12144	0.60489	0.9197	-0.0228	10.98
18.4684	1.12672	1.12162	0.60516	0.92056	-0.02275	10.96
18.4848	1.12616	1.12168	0.60539	0.92153	-0.0227	10.95
18.5011	1.12544	1.12174	0.6056	0.92251	-0.02265	10.93
18.5174	1.12468	1.122	0.60587	0.92338	-0.02262	10.92
18.5337	1.12392	1.12228	0.60613	0.92426	-0.02259	10.9
18.55	1.12312	1.12242	0.60661	0.92525	-0.02256	10.89
18.5663	1.1224	1.12258	0.60708	0.92624	-0.02253	10.88
18.5827	1.12168	1.12264	0.60732	0.92705	-0.02251	10.86
18.599	1.12088	1.1227	0.60756	0.92787	-0.02249	10.85
18.6153	1.12008	1.1227	0.60787	0.92885	-0.02252	10.83
18.6316	1.11956	1.12272	0.60817	0.92983	-0.02256	10.82
18.6479	1.11904	1.12296	0.60853	0.93078	-0.0226	10.8
18.6642	1.1184	1.12318	0.60889	0.93174	-0.02264	10.79
18.6806	1.11772	1.12348	0.60919	0.9328	-0.02256	10.77
18.6969	1.11684	1.12376	0.60948	0.93387	-0.02247	10.76
18.7132	1.11596	1.12384	0.60992	0.93476	-0.02245	10.75
18.7295	1.11528	1.12392	0.61036	0.93565	-0.02242	10.73
18.7458	1.11456	1.12406	0.61065	0.93658	-0.02245	10.72
18.7621	1.114	1.12422	0.61096	0.93752	-0.02248	10.7
18.7785	1.11344	1.1244	0.61119	0.93852	-0.02248	10.69
18.7948	1.11272	1.1246	0.6114	0.93952	-0.02248	10.67
18.8111	1.11196	1.1248	0.61167	0.94053	-0.02238	10.66
18.8274	1.11124	1.12502	0.61193	0.94154	-0.02228	10.65
18.8437	1.11052	1.12516	0.61229	0.94262	-0.02232	10.63
18.86	1.10972	1.1253	0.61267	0.94371	-0.02235	10.62
18.8763	1.10892	1.12528	0.61288	0.94468	-0.02245	10.6
18.8926	1.10852	1.12526	0.61311	0.94566	-0.02255	10.59
18.909	1.10812	1.1253	0.61333	0.94661	-0.02257	10.58
18.9253	1.10752	1.12534	0.61356	0.94757	-0.0226	10.56
18.9416	1.10692	1.12548	0.61399	0.9486	-0.02252	10.55
18.9579	1.10596	1.12564	0.6144	0.94963	-0.02243	10.53
18.9743	1.10496	1.1258	0.61472	0.95072	-0.02241	10.52
18.9905	1.1044	1.12596	0.61504	0.95181	-0.02239	10.51
19.0069	1.1038	1.12606	0.61539	0.95279	-0.02245	10.49
19.0232	1.10324	1.12616	0.61573	0.95377	-0.0225	10.48
19.0395	1.10264	1.1262	0.616	0.95477	-0.02244	10.46
19.0558	1.10188	1.12622	0.61628	0.95576	-0.02238	10.45
19.0721	1.10112	1.12638	0.61663	0.95694	-0.02232	10.44
19.0884	1.1004	1.12654	0.61697	0.95811	-0.02227	10.42
19.1048	1.09968	1.12656	0.61728	0.95919	-0.02223	10.41
19.1211	1.09904	1.1266	0.61757	0.96027	-0.02219	10.4
19.1374	1.0984	1.12678	0.61799	0.96135	-0.02224	10.38
19.1537	1.0976	1.12694	0.61841	0.96243	-0.02228	10.37
19.17	1.09684	1.12696	0.61864	0.96357	-0.02219	10.35
19.1863	1.0962	1.12698	0.61888	0.96472	-0.0221	10.34
19.2027	1.0956	1.12726	0.61916	0.96584	-0.02214	10.33
19.219	1.09484	1.12752	0.61944	0.96696	-0.02218	10.31
19.2353	1.09408	1.1276	0.61984	0.96806	-0.02212	10.3
19.2516	1.09344	1.12768	0.62024	0.96916	-0.02205	10.29
19.2679	1.0928	1.12786	0.62048	0.97036	-0.02206	10.27
19.2842	1.09204	1.12804	0.62071	0.97156	-0.02207	10.26
19.3006	1.09124	1.12806	0.62113	0.97261	-0.02207	10.25
19.3169	1.09064	1.12808	0.62156	0.97367	-0.02206	10.23
19.3332	1.09004	1.1281	0.62191	0.97485	-0.02209	10.22
19.3495	1.08948	1.12812	0.62225	0.97602	-0.02212	10.21
19.3658	1.08892	1.12834	0.62263	0.97719	-0.02207	10.19
19.3821	1.08828	1.12856	0.623	0.97837	-0.02201	10.18
19.3985	1.08768	1.1287	0.62325	0.97944	-0.02204	10.17
19.4148	1.08696	1.12886	0.62351	0.98051	-0.02207	10.15
19.4311	1.08624	1.12882	0.62389	0.9817	-0.02207	10.14
19.4474	1.08556	1.12878	0.62427	0.98289	-0.02208	10.13
19.4637	1.08488	1.12894	0.62453	0.98412	-0.02206	10.12
19.48	1.0844	1.1291	0.62479	0.98535	-0.02204	10.1
19.4963	1.08396	1.12918	0.62516	0.98664	-0.02197	10.09
19.5126	1.08324	1.12926	0.62553	0.98793	-0.02191	10.08
19.529	1.08256	1.12942	0.62584	0.98905	-0.02185	10.06
19.5453	1.08204	1.12958	0.62613	0.99017	-0.02178	10.05
19.5616	1.08152	1.12962	0.62653	0.99142	-0.02177	10.04
19.5779	1.0808	1.12966	0.62695	0.99267	-0.02176	10.02
19.5942	1.08008	1.12984	0.62723	0.99387	-0.02179	10.01
19.6105	1.07952	1.13004	0.62751	0.99508	-0.02182	10
19.6269	1.07896	1.13012	0.62788	0.99631	-0.02179	9.99
19.6432	1.07828	1.13022	0.62827	0.99754	-0.02176	9.97
19.6595	1.0776	1.13032	0.62853	0.99878	-0.02174	9.96
19.6758	1.077	1.13044	0.62881	1	-0.02171	9.95
19.6921	1.0764	1.1305	0.62916	1	-0.02172	9.94
19.7084	1.0756	1.13056	0.62952	1	-0.02174	9.92
19.7248	1.07484	1.13054	0.6298	1	-0.02178	9.91
19.7411	1.07424	1.1305	0.63008	1.01	-0.02182	9.9
19.7574	1.07368	1.13066	0.63041	1.01	-0.02172	9.88
19.7737	1.07284	1.13082	0.63075	1.01	-0.02162	9.87
19.79	1.07204	1.13096	0.63113	1.01	-0.02168	9.86
19.8063	1.07168	1.13108	0.63152	1.01	-0.02173	9.85
19.8227	1.07136	1.13116	0.63188	1.01	-0.02169	9.83
19.839	1.07056	1.13124	0.63224	1.01	-0.02165	9.82
19.8553	1.06976	1.13136	0.63272	1.01	-0.02164	9.81
19.8716	1.06908	1.13148	0.6332	1.02	-0.02164	9.8
19.8879	1.0684	1.13162	0.63361	1.02	-0.02163	9.78
19.9042	1.0676	1.13176	0.63401	1.02	-0.02162	9.77
19.9206	1.06684	1.1319	0.63429	1.02	-0.02165	9.76
19.9368	1.0662	1.13202	0.63457	1.02	-0.02168	9.75
19.9532	1.0656	1.1322	0.63499	1.02	-0.02163	9.74
19.9695	1.0652	1.13238	0.6354	1.02	-0.02158	9.72
19.9858	1.06484	1.13246	0.63577	1.03	-0.02159	9.71
20.0021	1.06428	1.13256	0.63615	1.03	-0.0216	9.7
20.0185	1.06376	1.13262	0.63647	1.03	-0.0216	9.69
20.0347	1.06308	1.13266	0.63677	1.03	-0.0216	9.67
20.0511	1.0624	1.13282	0.6372	1.03	-0.02157	9.66
20.0674	1.0616	1.13296	0.63761	1.03	-0.02153	9.65
20.0837	1.06084	1.13314	0.63803	1.03	-0.02148	9.64
20.1	1.06024	1.13332	0.63843	1.03	-0.02143	9.63
20.1164	1.0596	1.13336	0.63861	1.04	-0.02151	9.61
20.1326	1.05904	1.1334	0.6388	1.04	-0.02158	9.6
20.149	1.05844	1.1335	0.6392	1.04	-0.02149	9.59
20.1653	1.058	1.1336	0.6396	1.04	-0.02139	9.58
20.1816	1.0576	1.13364	0.64007	1.04	-0.02138	9.57
20.1979	1.05688	1.13368	0.64055	1.04	-0.02137	9.55
20.2142	1.0562	1.1338	0.6408	1.04	-0.0214	9.54
20.2305	1.05568	1.13392	0.64105	1.05	-0.02143	9.53
20.2469	1.0552	1.13406	0.64145	1.05	-0.02134	9.52
20.2632	1.05476	1.1342	0.64184	1.05	-0.02125	9.51
20.2795	1.05432	1.13426	0.64227	1.05	-0.02137	9.49
20.2958	1.05348	1.1343	0.64268	1.05	-0.02149	9.48
20.3121	1.05268	1.1345	0.64304	1.05	-0.02143	9.47
20.3284	1.0522	1.1347	0.6434	1.06	-0.02138	9.46
20.3448	1.05176	1.13464	0.6438	1.06	-0.02138	9.45
20.3611	1.05112	1.1346	0.64419	1.06	-0.02139	9.44
20.3774	1.05048	1.13468	0.64459	1.06	-0.02132	9.42
20.3937	1.04992	1.13478	0.64499	1.06	-0.02125	9.41
20.41	1.04932	1.13484	0.64531	1.06	-0.02121	9.4
20.4263	1.04892	1.1349	0.64563	1.06	-0.02117	9.39
20.4427	1.04852	1.13492	0.64601	1.07	-0.02126	9.38
20.459	1.048	1.13494	0.64641	1.07	-0.02135	9.36
20.4753	1.04748	1.13518	0.64676	1.07	-0.02128	9.35
20.4916	1.0468	1.13542	0.64711	1.07	-0.02122	9.34
20.5079	1.04612	1.13548	0.64768	1.07	-0.02128	9.33
20.5242	1.04552	1.13552	0.64825	1.07	-0.02134	9.32
20.5405	1.04496	1.13578	0.64859	1.08	-0.02133	9.31
20.5568	1.04452	1.13602	0.64892	1.08	-0.02131	9.3
20.5731	1.04408	1.13612	0.64927	1.08	-0.02124	9.28
20.5894	1.04364	1.13624	0.6496	1.08	-0.02117	9.27
20.6057	1.0432	1.13636	0.65011	1.08	-0.02115	9.26
20.6219	1.04268	1.13648	0.65061	1.08	-0.02113	9.25
20.6382	1.04212	1.13672	0.65089	1.08	-0.02109	9.24
20.6545	1.0416	1.13696	0.65117	1.09	-0.02104	9.23
20.6708	1.04104	1.13702	0.65165	1.09	-0.02108	9.22
20.6871	1.04052	1.13708	0.65213	1.09	-0.02112	9.2
20.7034	1.04	1.1372	0.65248	1.09	-0.02108	9.19
20.7197	1.0394	1.13734	0.65283	1.09	-0.02104	9.18
20.736	1.03876	1.13752	0.65323	1.09	-0.02103	9.17
20.7523	1.0382	1.1377	0.65364	1.1	-0.02103	9.16
20.7686	1.0376	1.13788	0.65417	1.1	-0.02098	9.15
20.7848	1.03712	1.13808	0.65469	1.1	-0.02092	9.14
20.8011	1.03668	1.13824	0.65504	1.1	-0.02094	9.13
20.8174	1.03632	1.1384	0.65539	1.1	-0.02096	9.11
20.8337	1.036	1.1385	0.65581	1.11	-0.021	9.1
20.85	1.03528	1.1386	0.65624	1.11	-0.02104	9.09
20.8663	1.03452	1.1387	0.65664	1.11	-0.02103	9.08
20.8826	1.03416	1.1388	0.65704	1.11	-0.02103	9.07
20.8989	1.03384	1.13886	0.65755	1.11	-0.02101	9.06
20.9152	1.0334	1.13892	0.65807	1.11	-0.021	9.05
20.9315	1.03296	1.13916	0.65841	1.12	-0.021	9.04
20.9478	1.03236	1.1394	0.65877	1.12	-0.021	9.03
20.9641	1.03176	1.13946	0.65907	1.12	-0.02102	9.01
20.9804	1.03116	1.13952	0.65936	1.12	-0.02104	9
20.9966	1.03056	1.1396	0.65988	1.12	-0.02095	8.99
21.0129	1.03008	1.13968	0.6604	1.12	-0.02087	8.98
21.0292	1.02964	1.13986	0.66073	1.13	-0.02082	8.97
21.0455	1.0292	1.14002	0.66105	1.13	-0.02077	8.96
21.0618	1.0288	1.14008	0.66149	1.13	-0.02076	8.95
21.0781	1.0284	1.14014	0.66193	1.13	-0.02076	8.94
21.0944	1.028	1.1402	0.66223	1.13	-0.02079	8.93
21.1107	1.02748	1.14026	0.66253	1.14	-0.02082	8.92
21.127	1.027	1.14034	0.66299	1.14	-0.02085	8.91
21.1433	1.02652	1.14042	0.66345	1.14	-0.02089	8.9
21.1595	1.02608	1.14066	0.66395	1.14	-0.02087	8.88
21.1758	1.02572	1.1409	0.66444	1.14	-0.02085	8.87
21.1921	1.02536	1.14118	0.66485	1.15	-0.02086	8.86
21.2084	1.02492	1.14146	0.66528	1.15	-0.02088	8.85
21.2247	1.02444	1.14156	0.66571	1.15	-0.02081	8.84
21.241	1.02388	1.14166	0.66613	1.15	-0.02075	8.83
21.2573	1.02332	1.14172	0.66657	1.15	-0.02078	8.82
21.2736	1.0228	1.1418	0.66701	1.15	-0.02082	8.81
21.2899	1.02228	1.14198	0.66745	1.16	-0.02087	8.8
21.3062	1.022	1.14214	0.66791	1.16	-0.02091	8.79
21.3225	1.02176	1.1423	0.66847	1.16	-0.0208	8.78
21.3388	1.02152	1.14246	0.66903	1.16	-0.02069	8.77
21.355	1.02128	1.1425	0.66939	1.16	-0.02072	8.76
21.3713	1.02076	1.14256	0.66975	1.17	-0.02075	8.75
21.3876	1.0202	1.14262	0.67016	1.17	-0.02079	8.74
21.4039	1.01956	1.14268	0.67059	1.17	-0.02083	8.72
21.4202	1.01892	1.1429	0.67103	1.17	-0.02079	8.71
21.4365	1.01876	1.14314	0.67147	1.18	-0.02074	8.7
21.4528	1.01868	1.14334	0.67197	1.18	-0.02069	8.69
21.4691	1.01832	1.14352	0.67247	1.18	-0.02063	8.68
21.4854	1.01792	1.1437	0.67283	1.18	-0.02068	8.67
21.5017	1.0176	1.14388	0.67317	1.18	-0.02072	8.66
21.518	1.01724	1.14402	0.6736	1.19	-0.0207	8.65
21.5343	1.01684	1.14418	0.67404	1.19	-0.02068	8.64
21.5506	1.0164	1.14438	0.67445	1.19	-0.02064	8.63
21.5668	1.01596	1.1446	0.67488	1.19	-0.02061	8.62
21.5831	1.01548	1.14476	0.67537	1.19	-0.02057	8.61
21.5994	1.01504	1.14494	0.67587	1.2	-0.02053	8.6
21.6157	1.01464	1.14508	0.67628	1.2	-0.02051	8.59
21.632	1.01436	1.14522	0.67669	1.2	-0.02049	8.58
21.6483	1.01412	1.14538	0.67716	1.2	-0.02051	8.57
21.6646	1.01376	1.14554	0.67763	1.21	-0.02054	8.56
21.6809	1.01344	1.14584	0.67817	1.21	-0.02056	8.55
21.6972	1.01304	1.14616	0.67872	1.21	-0.02059	8.54
21.7135	1.01264	1.14638	0.67929	1.21	-0.02056	8.53
21.7297	1.01224	1.1466	0.67987	1.21	-0.02053	8.52
21.746	1.01184	1.14672	0.68036	1.22	-0.0205	8.51
21.7623	1.01176	1.14684	0.68085	1.22	-0.02047	8.5
21.7786	1.01172	1.14712	0.68129	1.22	-0.02045	8.49
21.7949	1.01152	1.1474	0.68175	1.22	-0.02043	8.48
21.8112	1.01132	1.1475	0.68212	1.23	-0.02044	8.47
21.8275	1.0108	1.1476	0.68249	1.23	-0.02045	8.46
21.8438	1.01016	1.14788	0.68303	1.23	-0.02037	8.45
21.8601	1.00996	1.14818	0.68356	1.23	-0.02029	8.44
21.8764	1.0098	1.14848	0.68403	1.24	-0.02033	8.43
21.8927	1.00952	1.14876	0.68451	1.24	-0.02037	8.42
21.909	1.00924	1.14892	0.68492	1.24	-0.02039	8.41
21.9252	1.009	1.14906	0.68535	1.24	-0.02041	8.4
21.9415	1.0088	1.14936	0.68576	1.24	-0.02037	8.39
21.9578	1.0084	1.14968	0.68616	1.25	-0.02033	8.38
21.9741	1.00792	1.1499	0.68684	1.25	-0.02035	8.37
21.9904	1.0076	1.15014	0.68752	1.25	-0.02036	8.36
22.0067	1.00728	1.15042	0.68817	1.25	-0.02026	8.35
22.023	1.00684	1.1507	0.68883	1.26	-0.02015	8.34
22.0393	1.0064	1.151	0.68929	1.26	-0.02013	8.33
22.0556	1.00612	1.15132	0.68977	1.26	-0.02011	8.32
22.0719	1.00592	1.1516	0.69021	1.26	-0.02016	8.31
22.0882	1.00548	1.1519	0.69067	1.27	-0.02021	8.3
22.1044	1.005	1.15198	0.69123	1.27	-0.02024	8.29
22.1207	1.0048	1.15206	0.69179	1.27	-0.02027	8.28
22.137	1.0046	1.1524	0.69239	1.27	-0.02022	8.27
22.1533	1.00432	1.15274	0.69299	1.28	-0.02016	8.26
22.1696	1.00396	1.15302	0.69352	1.28	-0.02017	8.25
22.1859	1.00352	1.1533	0.69405	1.28	-0.02018	8.24
22.2022	1.00308	1.15342	0.69453	1.29	-0.02027	8.23
22.2185	1.00268	1.15354	0.69503	1.29	-0.02036	8.22
22.2348	1.00228	1.15376	0.69552	1.29	-0.02032	8.21
22.2511	1.00196	1.15398	0.696	1.29	-0.02027	8.2
22.2674	1.00172	1.15444	0.69644	1.3	-0.02018	8.19
22.2837	1.0014	1.15488	0.69689	1.3	-0.02009	8.18
22.2999	1.00112	1.15516	0.69744	1.3	-0.02016	8.17
22.3162	1.00076	1.15542	0.698	1.3	-0.02023	8.17
22.3325	1.0004	1.15562	0.69861	1.31	-0.02027	8.16
22.3488	1.00012	1.15584	0.69921	1.31	-0.0203	8.15
22.3651	0.99984	1.15606	0.69977	1.31	-0.02019	8.14
22.3814	0.99956	1.1563	0.70032	1.31	-0.02008	8.13
22.3977	0.99928	1.15666	0.70081	1.32	-0.02012	8.12
22.414	0.999	1.15704	0.70132	1.32	-0.02016	8.11
22.4303	0.99872	1.1574	0.70193	1.32	-0.0201	8.1
22.4466	0.99852	1.15776	0.70255	1.33	-0.02005	8.09
22.4629	0.99836	1.15806	0.70305	1.33	-0.02004	8.08
22.4792	0.998	1.15836	0.70356	1.33	-0.02003	8.07
22.4955	0.9976	1.15852	0.70407	1.33	-0.02003	8.06
22.5117	0.99732	1.1587	0.70456	1.34	-0.02004	8.05
22.528	0.99708	1.15908	0.70516	1.34	-0.02003	8.04
22.5443	0.99676	1.15946	0.70576	1.34	-0.02002	8.03
22.5606	0.99636	1.15988	0.70624	1.35	-0.02001	8.02
22.5769	0.99596	1.1603	0.70672	1.35	-0.02	8.02
22.5932	0.99556	1.16066	0.70739	1.35	-0.01997	8.01
22.6095	0.9952	1.16104	0.70807	1.36	-0.01994	8
22.6258	0.99492	1.16116	0.70863	1.36	-0.01996	7.99
22.6421	0.99468	1.16126	0.7092	1.36	-0.01998	7.98
22.6584	0.99444	1.1616	0.70976	1.36	-0.01995	7.97
22.6746	0.99428	1.16194	0.71032	1.37	-0.01991	7.96
22.6909	0.99416	1.16236	0.71081	1.37	-0.01987	7.95
22.7072	0.99396	1.16278	0.71132	1.37	-0.01983	7.94
22.7235	0.99372	1.16314	0.71189	1.38	-0.01986	7.93
22.7398	0.99344	1.16352	0.71248	1.38	-0.01989	7.92
22.7561	0.99316	1.16386	0.71301	1.38	-0.01988	7.91
22.7724	0.99312	1.16418	0.71356	1.39	-0.01987	7.91
22.7887	0.99312	1.16448	0.71411	1.39	-0.01983	7.9
22.805	0.99296	1.16478	0.71465	1.39	-0.01979	7.89
22.8213	0.9928	1.16516	0.71525	1.4	-0.01982	7.88
22.8376	0.99252	1.16554	0.71584	1.4	-0.01984	7.87
22.8539	0.99224	1.16586	0.71629	1.4	-0.01988	7.86
22.8701	0.99204	1.16616	0.71675	1.4	-0.01991	7.85
22.8864	0.9918	1.16656	0.7174	1.41	-0.01987	7.84
22.9027	0.99124	1.16696	0.71807	1.41	-0.01983	7.83
22.919	0.99056	1.1673	0.71867	1.41	-0.0198	7.82
22.9353	0.99016	1.16762	0.71928	1.42	-0.01978	7.81
22.9516	0.98984	1.168	0.71993	1.42	-0.01978	7.81
22.9679	0.98972	1.16836	0.72059	1.42	-0.01979	7.8
22.9842	0.98968	1.1688	0.72107	1.43	-0.01973	7.79
23.0005	0.98952	1.16922	0.72153	1.43	-0.01968	7.78
23.0168	0.98928	1.16962	0.72216	1.43	-0.01973	7.77
23.0331	0.98896	1.17004	0.72279	1.44	-0.01979	7.76
23.0494	0.9886	1.17038	0.72344	1.44	-0.01978	7.75
23.0656	0.98812	1.17072	0.72411	1.44	-0.01976	7.74
23.0819	0.98764	1.1712	0.72465	1.45	-0.01975	7.74
23.0982	0.9874	1.17166	0.7252	1.45	-0.01974	7.73
23.1145	0.98724	1.17204	0.72585	1.46	-0.01972	7.72
23.1308	0.98692	1.17242	0.72652	1.46	-0.0197	7.71
23.1471	0.98656	1.17292	0.72711	1.46	-0.01966	7.7
23.1634	0.9862	1.17342	0.72769	1.47	-0.01962	7.69
23.1797	0.98588	1.17376	0.72825	1.47	-0.0197	7.68
23.196	0.98556	1.17408	0.72883	1.47	-0.01978	7.67
23.2123	0.9852	1.17454	0.72951	1.48	-0.01969	7.67
23.2286	0.985	1.17502	0.73019	1.48	-0.01961	7.66
23.2448	0.98488	1.17548	0.73084	1.48	-0.01967	7.65
23.2611	0.98476	1.17594	0.73151	1.49	-0.01974	7.64
23.2774	0.98464	1.1765	0.73219	1.49	-0.01969	7.63
23.2937	0.98448	1.17706	0.73288	1.49	-0.01964	7.62
23.31	0.98428	1.17738	0.73359	1.5	-0.01964	7.61
23.3263	0.98392	1.17768	0.73428	1.5	-0.01963	7.6
23.3426	0.98344	1.17814	0.73476	1.51	-0.01961	7.6
23.3589	0.98304	1.17858	0.73523	1.51	-0.0196	7.59
23.3752	0.98268	1.1791	0.73597	1.51	-0.01953	7.58
23.3915	0.98244	1.17962	0.73671	1.52	-0.01946	7.57
23.4078	0.98228	1.18004	0.73735	1.52	-0.0196	7.56
23.4241	0.98192	1.18044	0.73799	1.52	-0.01973	7.55
23.4403	0.9814	1.18088	0.73855	1.53	-0.01967	7.54
23.4566	0.98132	1.18134	0.73909	1.53	-0.01961	7.54
23.4729	0.9814	1.18182	0.73972	1.54	-0.01953	7.53
23.4892	0.98108	1.1823	0.74035	1.54	-0.01945	7.52
23.5055	0.98056	1.18282	0.74095	1.54	-0.01945	7.51
23.5218	0.98016	1.18332	0.74153	1.55	-0.01945	7.5
23.5381	0.97984	1.18378	0.74223	1.55	-0.01943	7.49
23.5544	0.9796	1.18424	0.74291	1.56	-0.01942	7.49
23.5707	0.9794	1.18472	0.74363	1.56	-0.01946	7.48
23.587	0.97928	1.18518	0.74435	1.56	-0.0195	7.47
23.6033	0.97924	1.1858	0.74505	1.57	-0.01953	7.46
23.6196	0.97888	1.1864	0.74576	1.57	-0.01956	7.45
23.6358	0.97836	1.1868	0.74641	1.58	-0.01957	7.44
23.6521	0.97808	1.18718	0.74708	1.58	-0.01958	7.44
23.6684	0.97784	1.18778	0.74775	1.58	-0.01952	7.43
23.6847	0.97772	1.18838	0.74841	1.59	-0.01946	7.42
23.701	0.9776	1.18892	0.74896	1.59	-0.0194	7.41
23.7173	0.97728	1.18946	0.74951	1.6	-0.01933	7.4
23.7336	0.97684	1.18986	0.75023	1.6	-0.01946	7.39
23.7499	0.97656	1.19026	0.75095	1.61	-0.01959	7.39
23.7662	0.97632	1.19086	0.75161	1.61	-0.01951	7.38
23.7825	0.97608	1.19146	0.75227	1.61	-0.01943	7.37
23.7987	0.97584	1.19196	0.75285	1.62	-0.01944	7.36
23.815	0.9756	1.19248	0.75345	1.62	-0.01945	7.35
23.8313	0.97536	1.19308	0.75417	1.63	-0.01947	7.34
23.8476	0.97516	1.19368	0.75489	1.63	-0.0195	7.34
23.8639	0.975	1.19416	0.75553	1.64	-0.01945	7.33
23.8802	0.97492	1.19466	0.75616	1.64	-0.01941	7.32
23.8965	0.97496	1.19516	0.75688	1.64	-0.01943	7.31
23.9128	0.97476	1.19568	0.75759	1.65	-0.01946	7.3
23.9291	0.97448	1.19634	0.75828	1.65	-0.01947	7.3
23.9454	0.97416	1.197	0.75899	1.66	-0.01948	7.29
23.9617	0.97392	1.19754	0.75971	1.66	-0.0195	7.28
23.978	0.97364	1.1981	0.76043	1.67	-0.01953	7.27
23.9943	0.97344	1.19872	0.76117	1.67	-0.0195	7.26
24.0105	0.97332	1.19936	0.76193	1.68	-0.01946	7.26
24.0268	0.97324	1.19982	0.76269	1.68	-0.01952	7.25
24.0431	0.97316	1.2003	0.76345	1.68	-0.01957	7.24
24.0594	0.97312	1.20102	0.76411	1.69	-0.01953	7.23
24.0757	0.97284	1.20176	0.76477	1.69	-0.0195	7.22
24.092	0.97244	1.20242	0.76551	1.7	-0.01941	7.22
24.1083	0.9722	1.20308	0.76625	1.7	-0.01933	7.21
24.1246	0.97204	1.20378	0.76701	1.71	-0.01934	7.2
24.1409	0.97188	1.20448	0.76777	1.71	-0.01934	7.19
24.1572	0.97172	1.20506	0.76844	1.72	-0.01936	7.18
24.1735	0.97152	1.20564	0.76911	1.72	-0.01937	7.18
24.1898	0.97132	1.20618	0.76991	1.73	-0.01928	7.17
24.206	0.97108	1.2067	0.77073	1.73	-0.0192	7.16
24.2223	0.9708	1.20752	0.77145	1.74	-0.01923	7.15
24.2386	0.97048	1.20834	0.77219	1.74	-0.01926	7.14
24.2549	0.97016	1.20902	0.77303	1.75	-0.0193	7.14
24.2712	0.96992	1.20972	0.77388	1.75	-0.01934	7.13
24.2875	0.96984	1.2104	0.77456	1.76	-0.01932	7.12
24.3038	0.9698	1.2111	0.77523	1.76	-0.0193	7.11
24.3201	0.9698	1.21168	0.77597	1.77	-0.01933	7.11
24.3364	0.96972	1.21228	0.77673	1.77	-0.01936	7.1
24.3527	0.96952	1.21298	0.77767	1.78	-0.01929	7.09
24.369	0.9692	1.21368	0.77861	1.78	-0.01923	7.08
24.3852	0.9688	1.21438	0.77939	1.79	-0.01924	7.07
24.4015	0.96844	1.2151	0.78016	1.79	-0.01925	7.07
24.4178	0.96804	1.21586	0.78084	1.8	-0.01922	7.06
24.4341	0.9678	1.21662	0.78151	1.8	-0.01918	7.05
24.4504	0.96764	1.2173	0.78233	1.81	-0.01921	7.04
24.4667	0.96756	1.218	0.78315	1.81	-0.01925	7.04
24.483	0.96756	1.21888	0.78397	1.82	-0.01923	7.03
24.4993	0.96744	1.21978	0.7848	1.82	-0.01921	7.02
24.5156	0.96724	1.22046	0.78564	1.83	-0.0191	7.01
24.5319	0.967	1.22114	0.78647	1.83	-0.01898	7.01
24.5482	0.96676	1.22188	0.78719	1.84	-0.01896	7
24.5645	0.96648	1.2226	0.78791	1.84	-0.01894	6.99
24.5807	0.9662	1.22342	0.78873	1.85	-0.01903	6.98
24.597	0.96596	1.22424	0.78957	1.85	-0.01912	6.97
24.6133	0.96576	1.225	0.79036	1.86	-0.01909	6.97
24.6296	0.96576	1.22576	0.79113	1.86	-0.01906	6.96
24.6459	0.966	1.22662	0.79201	1.87	-0.019	6.95
24.6622	0.96572	1.22746	0.79289	1.87	-0.01894	6.94
24.6785	0.96516	1.2281	0.79381	1.88	-0.01899	6.94
24.6948	0.9648	1.22872	0.79475	1.89	-0.01903	6.93
24.7111	0.96464	1.22958	0.79548	1.89	-0.01906	6.92
24.7274	0.96452	1.23046	0.7962	1.9	-0.0191	6.91
24.7436	0.9644	1.23126	0.79707	1.9	-0.01912	6.91
24.7599	0.96428	1.23208	0.79792	1.91	-0.01914	6.9
24.7762	0.9642	1.23292	0.79875	1.91	-0.01901	6.89
24.7925	0.96416	1.23376	0.79957	1.92	-0.01889	6.89
24.8088	0.9642	1.23462	0.80043	1.92	-0.01895	6.88
24.8251	0.96404	1.23548	0.80128	1.93	-0.01902	6.87
24.8414	0.96372	1.2363	0.80215	1.94	-0.01911	6.86
24.8577	0.96348	1.23712	0.803	1.94	-0.01921	6.86
24.874	0.96336	1.23792	0.80391	1.95	-0.01916	6.85
24.8903	0.9632	1.23872	0.80481	1.95	-0.01912	6.84
24.9066	0.96308	1.23962	0.8058	1.96	-0.01912	6.83
24.9229	0.96296	1.24052	0.80679	1.96	-0.01912	6.83
24.9392	0.9628	1.24144	0.80768	1.97	-0.01908	6.82
24.9554	0.9626	1.24238	0.80857	1.98	-0.01903	6.81
24.9717	0.9624	1.24322	0.80935	1.98	-0.01906	6.8
24.988	0.96208	1.24404	0.81012	1.99	-0.01908	6.8
25.0043	0.96168	1.24496	0.81099	1.99	-0.01906	6.79
25.0206	0.96148	1.2459	0.81187	2	-0.01904	6.78
25.0369	0.96144	1.2468	0.81288	2.01	-0.01897	6.78
25.0532	0.96136	1.24772	0.81389	2.01	-0.01891	6.77
25.0695	0.96128	1.24862	0.81465	2.02	-0.01891	6.76
25.0858	0.96128	1.24952	0.81543	2.02	-0.01892	6.75
25.1021	0.96132	1.25054	0.81639	2.03	-0.0189	6.75
25.1184	0.96116	1.25158	0.81736	2.04	-0.01889	6.74
25.1347	0.96092	1.25246	0.81831	2.04	-0.01887	6.73
25.1509	0.9608	1.25336	0.81927	2.05	-0.01886	6.73
25.1672	0.96076	1.2544	0.82029	2.05	-0.01886	6.72
25.1835	0.96056	1.25544	0.82132	2.06	-0.01886	6.71
25.1998	0.96016	1.2564	0.82236	2.07	-0.01881	6.7
25.2161	0.95996	1.2574	0.82341	2.07	-0.01876	6.7
25.2324	0.95992	1.25842	0.82432	2.08	-0.0188	6.69
25.2487	0.95992	1.25944	0.82523	2.09	-0.01884	6.68
25.265	0.95996	1.26038	0.82629	2.09	-0.01888	6.68
25.2813	0.95992	1.2613	0.82735	2.1	-0.01893	6.67
25.2976	0.95988	1.26232	0.82829	2.1	-0.01882	6.66
25.3138	0.95968	1.26332	0.82924	2.11	-0.01871	6.65
25.3301	0.9594	1.26444	0.83024	2.12	-0.01872	6.65
25.3464	0.95924	1.26558	0.83123	2.12	-0.01872	6.64
25.3627	0.95928	1.26654	0.83217	2.13	-0.01877	6.63
25.379	0.95916	1.2675	0.83312	2.14	-0.01882	6.63
25.3953	0.95892	1.2685	0.83419	2.14	-0.01881	6.62
25.4116	0.9588	1.26948	0.83527	2.15	-0.01879	6.61
25.4279	0.9588	1.27064	0.83635	2.16	-0.01873	6.61
25.4442	0.95868	1.2718	0.83743	2.16	-0.01867	6.6
25.4605	0.95848	1.27288	0.83837	2.17	-0.01865	6.59
25.4768	0.95836	1.27398	0.83932	2.18	-0.01864	6.58
25.4931	0.95824	1.27498	0.84025	2.18	-0.01864	6.58
25.5094	0.95816	1.276	0.84119	2.19	-0.01864	6.57
25.5256	0.95812	1.27714	0.84211	2.2	-0.01866	6.56
25.5419	0.95804	1.27828	0.84303	2.2	-0.01867	6.56
25.5582	0.95792	1.27936	0.84419	2.21	-0.01866	6.55
25.5745	0.95772	1.28044	0.84535	2.22	-0.01865	6.54
25.5908	0.95736	1.28156	0.84643	2.22	-0.01859	6.54
25.6071	0.95708	1.2827	0.84751	2.23	-0.01852	6.53
25.6234	0.9568	1.28372	0.84841	2.24	-0.01852	6.52
25.6397	0.95676	1.28476	0.84932	2.24	-0.01852	6.52
25.656	0.95688	1.28598	0.85047	2.25	-0.01862	6.51
25.6723	0.95696	1.28722	0.8516	2.26	-0.01873	6.5
25.6885	0.95696	1.28832	0.85265	2.27	-0.01872	6.5
25.7048	0.95692	1.28942	0.85371	2.27	-0.01872	6.49
25.7211	0.95684	1.29054	0.85471	2.28	-0.01863	6.48
25.7374	0.95668	1.29168	0.85571	2.29	-0.01854	6.48
25.7537	0.9564	1.29288	0.85684	2.29	-0.01854	6.47
25.77	0.95616	1.29408	0.85797	2.3	-0.01854	6.46
25.7863	0.95604	1.2952	0.85924	2.31	-0.01856	6.46
25.8026	0.95592	1.29634	0.86052	2.31	-0.01858	6.45
25.8189	0.95584	1.2976	0.8616	2.32	-0.01859	6.44
25.8352	0.95576	1.29886	0.86268	2.33	-0.0186	6.44
25.8515	0.95568	1.30008	0.86377	2.34	-0.01855	6.43
25.8678	0.95548	1.3013	0.86488	2.34	-0.0185	6.42
25.884	0.9552	1.30262	0.86595	2.35	-0.01857	6.42
25.9003	0.95496	1.30394	0.86704	2.36	-0.01864	6.41
25.9166	0.95472	1.30516	0.86832	2.37	-0.01853	6.4
25.9329	0.9546	1.30638	0.8696	2.37	-0.01842	6.4
25.9492	0.9546	1.30758	0.87069	2.38	-0.01851	6.39
25.9655	0.95456	1.3088	0.87177	2.39	-0.0186	6.38
25.9818	0.95456	1.31006	0.87297	2.4	-0.01863	6.38
25.9981	0.95448	1.31132	0.87419	2.4	-0.01867	6.37
26.0144	0.95432	1.31266	0.87543	2.41	-0.0186	6.36
26.0307	0.9542	1.31398	0.87667	2.42	-0.01853	6.36
26.047	0.95412	1.31536	0.87761	2.43	-0.01842	6.35
26.0633	0.954	1.31674	0.87857	2.43	-0.01831	6.34
26.0796	0.95376	1.318	0.87976	2.44	-0.01835	6.34
26.0958	0.95368	1.31928	0.88096	2.45	-0.01839	6.33
26.1121	0.95384	1.32054	0.8824	2.46	-0.01835	6.32
26.1284	0.95388	1.32182	0.88385	2.46	-0.01832	6.32
26.1447	0.95376	1.32318	0.88523	2.47	-0.01828	6.31
26.161	0.95364	1.32454	0.8866	2.48	-0.01825	6.3
26.1773	0.95352	1.326	0.88781	2.49	-0.0183	6.3
26.1936	0.95336	1.32744	0.88904	2.5	-0.01835	6.29
26.2099	0.9532	1.32878	0.89028	2.5	-0.01829	6.28
26.2262	0.95304	1.3301	0.89152	2.51	-0.01823	6.28
26.2425	0.95296	1.33152	0.89271	2.52	-0.01834	6.27
26.2587	0.95292	1.33296	0.89389	2.53	-0.01844	6.27
26.275	0.95284	1.3343	0.89521	2.53	-0.01832	6.26
26.2913	0.95284	1.33564	0.89653	2.54	-0.01819	6.25
26.3076	0.95284	1.3371	0.89779	2.55	-0.01819	6.25
26.3239	0.95272	1.33856	0.89905	2.56	-0.0182	6.24
26.3402	0.95252	1.34004	0.90036	2.57	-0.01823	6.23
26.3565	0.95236	1.34154	0.90167	2.58	-0.01826	6.23
26.3728	0.9522	1.34294	0.90296	2.58	-0.01829	6.22
26.3891	0.95216	1.34436	0.90425	2.59	-0.01831	6.21
26.4054	0.95228	1.34576	0.90567	2.6	-0.01826	6.21
26.4217	0.95236	1.34716	0.90707	2.61	-0.01821	6.2
26.438	0.95244	1.34866	0.90828	2.62	-0.01816	6.2
26.4542	0.95248	1.35018	0.90948	2.62	-0.01811	6.19
26.4705	0.95248	1.3517	0.91071	2.63	-0.01817	6.18
26.4868	0.95244	1.35324	0.91193	2.64	-0.01824	6.18
26.5031	0.95232	1.35482	0.9134	2.65	-0.01831	6.17
26.5194	0.95224	1.35642	0.91488	2.66	-0.01837	6.16
26.5357	0.95224	1.35794	0.91617	2.67	-0.01828	6.16
26.552	0.95216	1.35948	0.91748	2.68	-0.01819	6.15
26.5683	0.95196	1.36104	0.91892	2.68	-0.0182	6.15
26.5846	0.95188	1.3626	0.92037	2.69	-0.01821	6.14
26.6009	0.95204	1.36422	0.92185	2.7	-0.01818	6.13
26.6172	0.952	1.36584	0.92336	2.71	-0.01815	6.13
26.6334	0.95176	1.36738	0.92464	2.72	-0.01817	6.12
26.6497	0.9516	1.36892	0.92595	2.73	-0.0182	6.12
26.666	0.95156	1.37046	0.92736	2.74	-0.01819	6.11
26.6823	0.95148	1.37198	0.92877	2.74	-0.01819	6.1
26.6986	0.9514	1.37356	0.93027	2.75	-0.01813	6.1
26.7149	0.95144	1.37512	0.93176	2.76	-0.01807	6.09
26.7312	0.95164	1.37686	0.93325	2.77	-0.01811	6.09
26.7475	0.95168	1.3786	0.93475	2.78	-0.01815	6.08
26.7638	0.95152	1.3803	0.93617	2.79	-0.01814	6.07
26.7801	0.9514	1.38198	0.93759	2.8	-0.01813	6.07
26.7964	0.95136	1.38356	0.93907	2.81	-0.0181	6.06
26.8127	0.95136	1.38514	0.94055	2.82	-0.01808	6.05
26.8289	0.95132	1.38682	0.9422	2.82	-0.01807	6.05
26.8452	0.95136	1.38848	0.94387	2.83	-0.01806	6.04
26.8615	0.95152	1.39022	0.94531	2.84	-0.01809	6.04
26.8778	0.9516	1.39196	0.94675	2.85	-0.01813	6.03
26.8941	0.95156	1.39378	0.94829	2.86	-0.01813	6.02
26.9104	0.95152	1.3956	0.94987	2.87	-0.01814	6.02
26.9267	0.95148	1.3974	0.95145	2.88	-0.01806	6.01
26.943	0.95136	1.3992	0.95307	2.89	-0.01798	6.01
26.9593	0.9512	1.40092	0.95461	2.9	-0.01795	6
26.9756	0.95116	1.40264	0.95617	2.91	-0.01793	5.99
26.9919	0.9514	1.40456	0.95764	2.92	-0.01793	5.99
27.0082	0.95172	1.40646	0.95912	2.93	-0.01794	5.98
27.0244	0.95204	1.40828	0.96077	2.94	-0.01792	5.98
27.0407	0.9522	1.41012	0.96244	2.95	-0.0179	5.97
27.057	0.95204	1.412	0.96408	2.95	-0.01791	5.97
27.0733	0.95192	1.41388	0.96572	2.96	-0.01792	5.96
27.0896	0.95176	1.41558	0.96745	2.97	-0.0179	5.95
27.1059	0.95168	1.4173	0.9692	2.98	-0.01787	5.95
27.1222	0.95172	1.41908	0.97077	2.99	-0.01792	5.94
27.1385	0.95172	1.42088	0.97236	3	-0.01796	5.94
27.1548	0.95172	1.4228	0.97392	3.01	-0.01796	5.93
27.1711	0.95184	1.4247	0.97549	3.02	-0.01795	5.92
27.1874	0.95216	1.42662	0.97721	3.03	-0.0179	5.92
27.2036	0.95228	1.42854	0.97893	3.04	-0.01785	5.91
27.2199	0.95212	1.43054	0.98059	3.05	-0.01781	5.91
27.2362	0.95208	1.43254	0.98225	3.06	-0.01776	5.9
27.2525	0.9522	1.43442	0.98405	3.07	-0.01772	5.9
27.2688	0.95232	1.4363	0.98585	3.08	-0.01768	5.89
27.2851	0.95248	1.43826	0.98763	3.09	-0.01769	5.88
27.3014	0.9526	1.44024	0.98941	3.1	-0.0177	5.88
27.3177	0.95276	1.44226	0.99111	3.11	-0.01771	5.87
27.334	0.95288	1.4443	0.9928	3.12	-0.01772	5.87
27.3503	0.95296	1.4462	0.99463	3.13	-0.01766	5.86
27.3666	0.95304	1.44812	0.99645	3.14	-0.0176	5.86
27.3829	0.95308	1.4502	0.99824	3.15	-0.01761	5.85
27.3991	0.95316	1.45228	1.00001	3.16	-0.01761	5.84
27.4154	0.95336	1.45436	1.0018	3.17	-0.01757	5.84
27.4317	0.9536	1.45644	1.00359	3.18	-0.01753	5.83
27.448	0.95392	1.45852	1.00544	3.19	-0.01759	5.83
27.4643	0.95416	1.46062	1.00729	3.2	-0.01765	5.82
27.4806	0.95412	1.46266	1.00915	3.21	-0.01767	5.82
27.4969	0.95424	1.46472	1.011	3.22	-0.01769	5.81
27.5132	0.95452	1.46668	1.01283	3.23	-0.01767	5.8
27.5295	0.95476	1.46866	1.01465	3.25	-0.01765	5.8
27.5458	0.95496	1.4709	1.01657	3.26	-0.01762	5.79
27.5621	0.9552	1.47314	1.01851	3.27	-0.01759	5.79
27.5784	0.95568	1.4754	1.02049	3.28	-0.01758	5.78
27.5946	0.95608	1.47768	1.02249	3.29	-0.01757	5.78
27.6109	0.9564	1.4798	1.02441	3.3	-0.01765	5.77
27.6272	0.95668	1.48192	1.02633	3.31	-0.01774	5.77
27.6435	0.95684	1.48394	1.02813	3.32	-0.01771	5.76
27.6598	0.95708	1.48596	1.02993	3.33	-0.01768	5.76
27.6761	0.95736	1.48816	1.03196	3.34	-0.01752	5.75
27.6924	0.9576	1.49038	1.03399	3.35	-0.01736	5.74
27.7087	0.95768	1.49272	1.03592	3.36	-0.01738	5.74
27.725	0.9578	1.49504	1.03785	3.37	-0.01741	5.73
27.7413	0.95804	1.49728	1.03981	3.38	-0.01746	5.73
27.7576	0.95828	1.49952	1.04177	3.4	-0.01751	5.72
27.7738	0.95856	1.5016	1.04381	3.41	-0.0175	5.72
27.7901	0.95888	1.50368	1.04584	3.42	-0.01748	5.71
27.8064	0.95944	1.50602	1.04796	3.43	-0.01752	5.71
27.8227	0.95984	1.50836	1.05007	3.44	-0.01756	5.7
27.839	0.95992	1.51076	1.05216	3.45	-0.01753	5.7
27.8553	0.96004	1.51316	1.05424	3.46	-0.01749	5.69
27.8716	0.96028	1.51544	1.05629	3.47	-0.01756	5.68
27.8879	0.96056	1.5177	1.05835	3.49	-0.01762	5.68
27.9042	0.96096	1.52002	1.06048	3.5	-0.01757	5.67
27.9205	0.9614	1.52234	1.06261	3.51	-0.01751	5.67
27.9368	0.96204	1.52462	1.06471	3.52	-0.01749	5.66
27.9531	0.96252	1.52692	1.0668	3.53	-0.01747	5.66
27.9693	0.96268	1.5294	1.06892	3.54	-0.01749	5.65
27.9856	0.96288	1.53188	1.07105	3.55	-0.0175	5.65
28.0019	0.96316	1.53426	1.07317	3.56	-0.01749	5.64
28.0182	0.96348	1.53662	1.07528	3.58	-0.01748	5.64
28.0345	0.96384	1.53908	1.07745	3.59	-0.01752	5.63
28.0508	0.9642	1.54154	1.07963	3.6	-0.01756	5.63
28.0671	0.96456	1.54386	1.08193	3.61	-0.01747	5.62
28.0834	0.96492	1.5462	1.08425	3.62	-0.01738	5.61
28.0997	0.96544	1.54866	1.08645	3.63	-0.01737	5.61
28.116	0.96588	1.55112	1.08865	3.65	-0.01738	5.6
28.1323	0.9662	1.55376	1.09099	3.66	-0.01736	5.6
28.1486	0.96652	1.5564	1.09333	3.67	-0.01735	5.59
28.1648	0.96704	1.55888	1.09571	3.68	-0.01741	5.59
28.1811	0.96748	1.56136	1.09808	3.69	-0.01748	5.58
28.1974	0.9678	1.56378	1.10031	3.71	-0.01746	5.58
28.2137	0.9682	1.56622	1.10252	3.72	-0.01743	5.57
28.23	0.96876	1.56882	1.10493	3.73	-0.01734	5.57
28.2463	0.9692	1.57142	1.10737	3.74	-0.01725	5.56
28.2626	0.96948	1.57406	1.10967	3.75	-0.01725	5.56
28.2789	0.96984	1.5767	1.11195	3.77	-0.01726	5.55
28.2952	0.9704	1.57926	1.1144	3.78	-0.01728	5.55
28.3115	0.97096	1.58184	1.11687	3.79	-0.0173	5.54
28.3278	0.97144	1.58438	1.11925	3.8	-0.01728	5.54
28.344	0.97196	1.58692	1.12164	3.82	-0.01725	5.53
28.3603	0.97256	1.58968	1.12404	3.83	-0.01728	5.53
28.3766	0.97316	1.59246	1.12644	3.84	-0.01733	5.52
28.3929	0.97364	1.59514	1.12896	3.85	-0.01733	5.52
28.4092	0.97408	1.59782	1.13149	3.87	-0.01733	5.51
28.4255	0.97452	1.60048	1.13396	3.88	-0.01726	5.51
28.4418	0.97496	1.60314	1.13643	3.89	-0.01718	5.5
28.4581	0.97544	1.60582	1.13887	3.9	-0.01726	5.5
28.4744	0.97592	1.6085	1.14129	3.92	-0.01734	5.49
28.4907	0.97632	1.61124	1.14391	3.93	-0.01735	5.48
28.507	0.97684	1.61396	1.14653	3.94	-0.01736	5.48
28.5233	0.97772	1.61678	1.14912	3.95	-0.01729	5.47
28.5395	0.97852	1.61962	1.15171	3.97	-0.01722	5.47
28.5558	0.97904	1.62242	1.15435	3.98	-0.01721	5.46
28.5721	0.97948	1.62522	1.157	3.99	-0.01721	5.46
28.5884	0.97984	1.62798	1.15953	4	-0.01726	5.45
28.6047	0.98024	1.63072	1.16205	4.02	-0.01731	5.45
28.621	0.98084	1.63358	1.16475	4.03	-0.0173	5.44
28.6373	0.98144	1.63646	1.16745	4.04	-0.01729	5.44
28.6536	0.98216	1.63932	1.17016	4.06	-0.01718	5.43
28.6699	0.9828	1.6422	1.17285	4.07	-0.01706	5.43
28.6862	0.98328	1.64516	1.17564	4.08	-0.01706	5.42
28.7025	0.9838	1.64812	1.17843	4.1	-0.01707	5.42
28.7188	0.98452	1.65096	1.18111	4.11	-0.01709	5.41
28.735	0.9852	1.6538	1.18377	4.12	-0.0171	5.41
28.7513	0.98584	1.65676	1.18655	4.14	-0.0171	5.4
28.7676	0.98644	1.65974	1.18935	4.15	-0.0171	5.4
28.7839	0.98692	1.66282	1.19228	4.16	-0.01705	5.39
28.8002	0.98748	1.66594	1.19524	4.18	-0.01698	5.39
28.8165	0.98824	1.66894	1.19801	4.19	-0.01693	5.39
28.8328	0.98896	1.67194	1.20076	4.2	-0.01689	5.38
28.8491	0.9894	1.675	1.20353	4.22	-0.01693	5.38
28.8654	0.98992	1.67806	1.20631	4.23	-0.017	5.37
28.8817	0.99064	1.6811	1.20931	4.24	-0.017	5.37
28.898	0.99136	1.68412	1.21235	4.26	-0.01699	5.36
28.9142	0.99192	1.68722	1.21533	4.27	-0.01697	5.36
28.9305	0.99252	1.6903	1.21831	4.28	-0.01695	5.35
28.9468	0.99324	1.69346	1.22125	4.3	-0.017	5.35
28.9631	0.99392	1.69664	1.22419	4.31	-0.01706	5.34
28.9794	0.9944	1.69988	1.22715	4.33	-0.01704	5.34
28.9957	0.99496	1.70314	1.23011	4.34	-0.01701	5.33
29.012	0.99572	1.70626	1.23319	4.35	-0.017	5.33
29.0283	0.9964	1.70936	1.23628	4.37	-0.01698	5.32
29.0446	0.99688	1.71268	1.23936	4.38	-0.01696	5.32
29.0609	0.9974	1.71604	1.24245	4.4	-0.01693	5.31
29.0772	0.99816	1.71934	1.24551	4.41	-0.01695	5.31
29.0935	0.99888	1.72262	1.24856	4.42	-0.01697	5.3
29.1097	0.99968	1.72586	1.2518	4.44	-0.01693	5.3
29.126	1.00044	1.7291	1.25509	4.45	-0.01689	5.29
29.1423	1.00112	1.73246	1.25823	4.47	-0.01688	5.29
29.1586	1.0018	1.73586	1.26135	4.48	-0.01688	5.28
29.1749	1.00236	1.73916	1.26453	4.5	-0.01695	5.28
29.1912	1.003	1.74246	1.26773	4.51	-0.01703	5.27
29.2075	1.0038	1.74592	1.27103	4.52	-0.01696	5.27
29.2238	1.0046	1.74942	1.27432	4.54	-0.01688	5.26
29.2401	1.0052	1.75276	1.27748	4.55	-0.01687	5.26
29.2564	1.00588	1.7561	1.28061	4.57	-0.01689	5.25
29.2726	1.00672	1.75944	1.28401	4.58	-0.0169	5.25
29.2889	1.00752	1.76278	1.28745	4.6	-0.01691	5.25
29.3052	1.00824	1.76632	1.29088	4.61	-0.01693	5.24
29.3215	1.00896	1.76988	1.29432	4.63	-0.01696	5.24
29.3378	1.00972	1.77328	1.29775	4.64	-0.01692	5.23
29.3541	1.0104	1.77664	1.30119	4.66	-0.01686	5.23
29.3704	1.01096	1.78018	1.30456	4.67	-0.01686	5.22
29.3867	1.01156	1.78376	1.30791	4.69	-0.01686	5.22
29.403	1.01236	1.78736	1.31128	4.7	-0.01692	5.21
29.4193	1.0132	1.79096	1.31467	4.72	-0.017	5.21
29.4356	1.01408	1.79452	1.31824	4.73	-0.01691	5.2
29.4519	1.01492	1.7981	1.32187	4.75	-0.0168	5.2
29.4682	1.0156	1.80174	1.32533	4.76	-0.01678	5.19
29.4844	1.01628	1.8054	1.32876	4.78	-0.01678	5.19
29.5007	1.01696	1.80908	1.33237	4.79	-0.01675	5.19
29.517	1.01764	1.81276	1.33333	4.81	-0.01672	5.18
29.5333	1.01832	1.81644	1.33333	4.82	-0.0167	5.18
29.5496	1.01904	1.82012	1.34667	4.84	-0.01669	5.17
29.5659	1.01992	1.82392	1.34667	4.85	-0.01679	5.17
29.5822	1.02076	1.82774	1.34667	4.87	-0.01692	5.16
29.5985	1.02164	1.83146	1.36	4.88	-0.01692	5.16
29.6148	1.02248	1.83514	1.36	4.9	-0.0169	5.15
29.6311	1.023	1.83902	1.36	4.91	-0.0168	5.15
29.6473	1.02356	1.84296	1.36	4.93	-0.01667	5.14
29.6637	1.0244	1.8468	1.37333	4.94	-0.01667	5.14
29.6799	1.02524	1.85062	1.37333	4.96	-0.0167	5.14
29.6962	1.02616	1.8545	1.37333	4.98	-0.01674	5.13
29.7125	1.02708	1.8584	1.38667	4.99	-0.01678	5.13
29.7288	1.028	1.86226	1.38667	5.01	-0.01672	5.12
29.7451	1.02888	1.8661	1.38667	5.02	-0.01664	5.12
29.7614	1.02948	1.87012	1.38667	5.04	-0.01658	5.11
29.7777	1.03008	1.87418	1.4	5.06	-0.01652	5.11
29.794	1.03076	1.87816	1.4	5.07	-0.01651	5.1
29.8103	1.03148	1.88208	1.4	5.09	-0.01653	5.1
29.8266	1.03244	1.886	1.41333	5.1	-0.01656	5.1
29.8428	1.0334	1.88992	1.41333	5.12	-0.0166	5.09
29.8591	1.0342	1.89394	1.41333	5.14	-0.01662	5.09
29.8754	1.03504	1.89798	1.42667	5.15	-0.01664	5.08
29.8917	1.03584	1.90206	1.42667	5.17	-0.01661	5.08
29.908	1.03668	1.90616	1.42667	5.18	-0.01656	5.07
29.9243	1.03748	1.9103	1.42667	5.2	-0.0165	5.07
29.9406	1.03828	1.91446	1.44	5.22	-0.01643	5.06
29.9569	1.03904	1.9185	1.44	5.23	-0.01647	5.06
29.9732	1.03988	1.9225	1.44	5.25	-0.01654	5.06
29.9895	1.04104	1.92652	1.45333	5.27	-0.01657	5.05
30.0058	1.0422	1.93054	1.45333	5.28	-0.0166	5.05
30.0221	1.04308	1.93468	1.45333	5.3	-0.01658	5.04
30.0384	1.04396	1.93882	1.46667	5.32	-0.01654	5.04
30.0546	1.04488	1.94316	1.46667	5.33	-0.01645	5.03
30.0709	1.0458	1.94756	1.46667	5.35	-0.01634	5.03
30.0872	1.04656	1.95182	1.48	5.36	-0.01635	5.03
30.1035	1.04736	1.95602	1.48	5.38	-0.01641	5.02
30.1198	1.04816	1.96034	1.48	5.4	-0.01647	5.02
30.1361	1.049	1.9647	1.49333	5.42	-0.01653	5.01
30.1524	1.05004	1.96896	1.49333	5.43	-0.01654	5.01
30.1687	1.05104	1.9732	1.49333	5.45	-0.01652	5
30.185	1.05192	1.97762	1.50667	5.47	-0.01649	5
30.2013	1.0528	1.98208	1.50667	5.48	-0.01645	5
30.2175	1.05364	1.98658	1.50667	5.5	-0.01643	4.99
30.2338	1.05448	1.9911	1.52	5.52	-0.01641	4.99
30.2501	1.05532	1.99552	1.52	5.53	-0.01638	4.98
30.2664	1.0562	1.99992	1.52	5.55	-0.01636	4.98
30.2827	1.05708	2	1.53333	5.57	-0.01632	4.97
30.299	1.05792	2	1.53333	5.59	-0.01628	4.97
30.3153	1.05884	2.02	1.53333	5.6	-0.01633	4.97
30.3316	1.05976	2.02	1.54667	5.62	-0.01642	4.96
30.3479	1.06068	2.02	1.54667	5.64	-0.01644	4.96
30.3642	1.06156	2.02	1.54667	5.66	-0.01643	4.95
30.3805	1.0624	2.04	1.56	5.67	-0.01645	4.95
30.3968	1.0632	2.04	1.56	5.69	-0.01648	4.95
30.413	1.06408	2.04	1.56	5.71	-0.0165	4.94
30.4293	1.06492	2.04	1.57333	5.73	-0.0165	4.94
30.4456	1.06588	2.04	1.57333	5.74	-0.01641	4.93
30.4619	1.06684	2.06	1.57333	5.76	-0.01628	4.93
30.4782	1.06784	2.06	1.58667	5.78	-0.01627	4.92
30.4945	1.06888	2.06	1.58667	5.8	-0.01629	4.92
30.5108	1.07	2.06	1.6	5.81	-0.01632	4.92
30.5271	1.07112	2.08	1.6	5.83	-0.01635	4.91
30.5434	1.07184	2.08	1.6	5.85	-0.01632	4.91
30.5597	1.07256	2.08	1.61333	5.87	-0.01628	4.9
30.576	1.0734	2.08	1.61333	5.88	-0.01626	4.9
30.5922	1.07424	2.1	1.61333	5.9	-0.01625	4.9
30.6086	1.07528	2.1	1.62667	5.92	-0.01624	4.89
30.6248	1.07636	2.1	1.62667	5.94	-0.01622	4.89
30.6411	1.07732	2.1	1.64	5.96	-0.01624	4.88
30.6574	1.07824	2.12	1.64	5.98	-0.01628	4.88
30.6737	1.07912	2.12	1.64	5.99	-0.01628	4.88
30.69	1.07996	2.12	1.65333	6.01	-0.01628	4.87
30.7063	1.08112	2.12	1.65333	6.03	-0.01625	4.87
30.7226	1.08228	2.14	1.65333	6.05	-0.01622	4.86
30.7389	1.08328	2.14	1.66667	6.07	-0.0162	4.86
30.7552	1.08428	2.14	1.66667	6.09	-0.01618	4.86
30.7715	1.0854	2.14	1.68	6.1	-0.01615	4.85
30.7877	1.08656	2.16	1.68	6.12	-0.01611	4.85
30.804	1.08744	2.16	1.68	6.14	-0.01614	4.84
30.8203	1.08832	2.16	1.69333	6.16	-0.01619	4.84
30.8366	1.0894	2.16	1.69333	6.18	-0.01623	4.84
30.8529	1.09044	2.18	1.70667	6.2	-0.01627	4.83
30.8692	1.0914	2.18	1.70667	6.21	-0.01624	4.83
30.8855	1.09236	2.18	1.70667	6.23	-0.01619	4.82
30.9018	1.09356	2.18	1.72	6.25	-0.01616	4.82
30.9181	1.09472	2.2	1.72	6.27	-0.01615	4.82
30.9344	1.096	2.2	1.73333	6.29	-0.01614	4.81
30.9507	1.09732	2.2	1.73333	6.31	-0.01614	4.81
30.967	1.09808	2.2	1.74667	6.33	-0.01609	4.8
30.9833	1.09888	2.22	1.74667	6.35	-0.01602	4.8
30.9995	1.09984	2.22	1.74667	6.37	-0.01599	4.8
31.0158	1.1008	2.22	1.76	6.38	-0.01598	4.79
31.0321	1.10192	2.22	1.76	6.4	-0.016	4.79
31.0484	1.103	2.24	1.77333	6.42	-0.01603	4.78
31.0647	1.1042	2.24	1.77333	6.44	-0.01603	4.78
31.081	1.10536	2.24	1.78667	6.46	-0.016	4.78
31.0973	1.10632	2.26	1.78667	6.48	-0.01605	4.77
31.1136	1.10724	2.26	1.78667	6.5	-0.01614	4.77
31.1299	1.10816	2.26	1.8	6.52	-0.0161	4.76
31.1462	1.10904	2.26	1.8	6.54	-0.01599	4.76
31.1624	1.11016	2.28	1.81333	6.56	-0.01597	4.76
31.1787	1.11124	2.28	1.81333	6.58	-0.01599	4.75
31.195	1.11232	2.28	1.82667	6.6	-0.01606	4.75
31.2113	1.11344	2.28	1.82667	6.62	-0.01617	4.74
31.2276	1.11476	2.3	1.82667	6.63	-0.01618	4.74
31.2439	1.11608	2.3	1.84	6.65	-0.01614	4.74
31.2602	1.11724	2.3	1.84	6.67	-0.01614	4.73
31.2765	1.11836	2.32	1.85333	6.69	-0.01616	4.73
31.2928	1.1196	2.32	1.85333	6.71	-0.01612	4.73
31.3091	1.12088	2.32	1.86667	6.73	-0.01605	4.72
31.3254	1.12172	2.32	1.86667	6.75	-0.01603	4.72
31.3417	1.1226	2.34	1.88	6.77	-0.01605	4.71
31.3579	1.1242	2.34	1.88	6.79	-0.01605	4.71
31.3742	1.12584	2.34	1.89333	6.81	-0.01604	4.71
31.3905	1.12704	2.36	1.89333	6.83	-0.01606	4.7
31.4069	1.1282	2.36	1.90667	6.85	-0.01609	4.7
31.4231	1.12956	2.36	1.90667	6.87	-0.01602	4.7
31.4395	1.13092	2.36	1.92	6.89	-0.01591	4.69
31.4558	1.13192	2.38	1.92	6.91	-0.01591	4.69
31.4721	1.13296	2.38	1.93333	6.93	-0.01599	4.68
31.4884	1.13412	2.38	1.93333	6.95	-0.01601	4.68
31.5048	1.13532	2.4	1.93333	6.97	-0.01599	4.68
31.521	1.13676	2.4	1.94667	6.99	-0.016	4.67
31.5374	1.13824	2.4	1.94667	7.01	-0.01603	4.67
31.5537	1.13952	2.42	1.96	7.03	-0.016	4.67
31.57	1.1408	2.42	1.96	7.05	-0.01594	4.66
31.5863	1.14184	2.42	1.97333	7.07	-0.01592	4.66
31.6027	1.14292	2.42	1.97333	7.09	-0.01592	4.65
31.6189	1.14444	2.44	1.98667	7.11	-0.01591	4.65
31.6353	1.14596	2.44	1.98667	7.13	-0.01587	4.65
31.6516	1.14752	2.44	2	7.15	-0.01584	4.64
31.6679	1.14904	2.46	2.01333	7.18	-0.01581	4.64
31.6842	1.1502	2.46	2.01333	7.2	-0.01576	4.64
31.7005	1.15136	2.46	2.02667	7.22	-0.0157	4.63
31.7168	1.1526	2.48	2.02667	7.24	-0.0157	4.63
31.7332	1.15384	2.48	2.04	7.26	-0.01574	4.62
31.7495	1.15524	2.48	2.04	7.28	-0.01572	4.62
31.7658	1.1566	2.5	2.05333	7.3	-0.01567	4.62
31.7821	1.15796	2.5	2.05333	7.32	-0.0157	4.61
31.7984	1.15928	2.5	2.06667	7.34	-0.01578	4.61
31.8147	1.1606	2.5	2.06667	7.36	-0.01583	4.61
31.8311	1.16192	2.52	2.08	7.38	-0.01585	4.6
31.8474	1.16348	2.52	2.08	7.4	-0.01579	4.6
31.8637	1.16504	2.52	2.09333	7.42	-0.01568	4.6
31.88	1.16656	2.54	2.09333	7.44	-0.01568	4.59
31.8963	1.16812	2.54	2.10667	7.47	-0.01575	4.59
31.9126	1.16948	2.54	2.10667	7.49	-0.01575	4.58
31.929	1.1708	2.56	2.12	7.51	-0.0157	4.58
31.9453	1.17244	2.56	2.13333	7.53	-0.01571	4.58
31.9616	1.17404	2.56	2.13333	7.55	-0.01576	4.57
31.9779	1.17552	2.58	2.14667	7.57	-0.01577	4.57
31.9942	1.17696	2.58	2.14667	7.59	-0.01575	4.57
32.0105	1.17856	2.58	2.16	7.61	-0.01574	4.56
32.0269	1.18016	2.6	2.16	7.63	-0.01572	4.56
32.0431	1.18144	2.6	2.17333	7.66	-0.01575	4.56
32.0595	1.18272	2.6	2.17333	7.68	-0.01581	4.55
32.0758	1.18412	2.62	2.18667	7.7	-0.01581	4.55
32.0921	1.18548	2.62	2.2	7.72	-0.01577	4.55
32.1084	1.18724	2.62	2.2	7.74	-0.01574	4.54
32.1247	1.18904	2.64	2.21333	7.76	-0.01572	4.54
32.141	1.19064	2.64	2.21333	7.78	-0.01568	4.54
32.1574	1.19224	2.64	2.22667	7.8	-0.01562	4.53
32.1737	1.19388	2.66	2.24	7.83	-0.01561	4.53
32.19	1.19556	2.66	2.24	7.85	-0.01563	4.52
32.2063	1.19712	2.66	2.25333	7.87	-0.01562	4.52
32.2227	1.19868	2.68	2.25333	7.89	-0.01559	4.52
32.2389	1.20008	2.68	2.26667	7.91	-0.01561	4.51
32.2553	1.20148	2.7	2.28	7.93	-0.01567	4.51
32.2716	1.2032	2.7	2.28	7.95	-0.01569	4.51
32.2879	1.20492	2.7	2.29333	7.98	-0.01568	4.5
32.3042	1.2066	2.72	2.29333	8	-0.01567	4.5
32.3205	1.20832	2.72	2.30667	8.02	-0.01565	4.5
32.3368	1.20984	2.72	2.32	8.04	-0.01562	4.49
32.3532	1.21136	2.74	2.32	8.06	-0.01559	4.49
32.3695	1.21292	2.74	2.33333	8.08	-0.0156	4.49
32.3858	1.21452	2.74	2.33333	8.11	-0.01567	4.48
32.4021	1.21616	2.76	2.34667	8.13	-0.01564	4.48
32.4184	1.21784	2.76	2.36	8.15	-0.01555	4.48
32.4347	1.21964	2.76	2.36	8.17	-0.01552	4.47
32.4511	1.22144	2.78	2.37333	8.19	-0.01555	4.47
32.4674	1.22292	2.78	2.37333	8.22	-0.01558	4.47
32.4837	1.2244	2.8	2.38667	8.24	-0.01562	4.46
32.5	1.22612	2.8	2.4	8.26	-0.01562	4.46
32.5163	1.22788	2.8	2.4	8.28	-0.01559	4.46
32.5326	1.2296	2.82	2.41333	8.3	-0.01555	4.45
32.549	1.23132	2.82	2.42667	8.33	-0.01551	4.45
32.5652	1.23288	2.82	2.42667	8.35	-0.0155	4.45
32.5816	1.23444	2.84	2.44	8.37	-0.01552	4.44
32.5979	1.23644	2.84	2.45333	8.39	-0.01556	4.44
[truncated: 9,068 more rows]

## Sheet: Fig. 4 (f)
	LLST-1	LLST-2	LLST-3	LLST-4	Ref.
7d	86.94	83.904	79.84	77.205	75.219
28d	92.03	87.553	85.301	78.097	76.305

[truncated: 4 more sheets: Fig. 4 (g), Fig. 4 (h), Fig. 4 (i), Fig.5]
